# Supplementary material for: Enhancing radiation-resistance and peroxidase-like activity of single-atom copper nanozyme via local coordination manipulation
Source: Nat Commun. 2024 Jul 22;15:6174. doi: 10.1038/s41467-024-50416-8 (PMC11263674; doi:10.1038/s41467-024-50416-8)
Supplement: Supplementary file 4 — Source Data [file 41467_2024_50416_MOESM4_ESM.xlsx]

## Sheet: Fig 2a
Fig 2a
Cu foil		CuN4-SAzyme			CuO	Cu2O	CuN3-SAzyme
Energy (eV)	μ	Energy (eV)	μ	Energy (eV)	μ	μ	μ
8782.98	0.00247	8781.48	0.00329	8784.98	-0.0029	0.0028	0.00454
8786.89	0.00185	8785.39	0.00224	8788.89	-0.00256	0.00262	0.00402
8790.77	0.00203	8789.27	0.00184	8792.77	-0.00224	0.00242	0.00366
8794.76	0.00173	8793.26	0.0019	8796.76	-0.0019	0.00227	0.00328
8798.79	0.00165	8797.29	0.00113	8800.79	-0.00156	0.00225	0.0029
8802.6	0.00215	8801.1	0.00145	8804.6	-0.00123	0.00206	0.00292
8806.86	0.00294	8805.36	0.00116	8808.86	-0.000870565	0.00184	0.00264
8810.94	0.00162	8809.44	0.000986367	8812.94	-0.000524588	0.00167	0.00238
8814.95	0.00119	8813.45	0.00105	8816.95	-0.000184549	0.00152	0.00212
8818.92	0.0015	8817.42	0.000858775	8820.92	0.000152606	0.00132	0.00187
8822.53	0.00107	8821.03	0.000941766	8824.53	0.000458549	0.00109	0.00165
8826.7	0.000918933	8825.2	0.000590753	8828.7	0.000812074	0.000968593	0.00145
8830.61	0.00154	8829.11	0.000508183	8832.61	0.00114	0.000921072	0.00127
8834.71	0.000568107	8833.21	0.000588763	8836.71	0.00149	0.000877691	0.00101
8838.78	0.000521119	8837.28	-7.73106e-05	8840.78	0.00184	0.000762568	0.000975088
8842.59	0.000667238	8841.09	0.000481496	8844.59	0.000966461	0.000561199	0.000914808
8846.85	8.48418e-05	8845.35	0.000250319	8848.85	0.000227897	0.000346551	0.000742736
8850.78	-0.000320211	8849.28	5.81554e-05	8852.78	5.65118e-05	0.000261058	0.000563701
8854.72	0.000127051	8853.22	0.000219814	8856.72	-6.85509e-05	0.000230212	0.000712153
8858.65	-0.000418474	8857.15	0.000228585	8860.65	0.00085062	0.000171096	0.000659135
8862.59	3.72449e-05	8861.09	-0.000307601	8864.59	0.000158295	-0.000132913	0.000420372
8866.65	-0.000397511	8865.15	0.000131916	8868.65	-0.000482083	-0.000140299	9.72e-05
8870.67	-0.000745188	8869.17	4.21253e-05	8872.67	-0.000488147	-0.000160097	-0.000199075
8874.66	0.000503057	8873.16	-0.0003566	8876.66	-0.0003656	-0.000226878	-0.000483771
8878.81	-0.00010775	8877.31	0.00029746	8880.81	-0.000326427	-0.000292313	-0.00036889
8882.88	-0.000221169	8881.38	0.000421172	8884.88	-0.000399419	-0.000470259	-0.000444376
8886.76	-0.000470231	8885.26	-0.000259007	8888.76	-0.000495941	-0.000564988	-0.000518159
8890.54	-0.000570838	8889.04	-0.000336662	8892.54	-0.000626274	-0.000571576	-0.000478907
8894.55	-0.000898295	8893.05	0.000169259	8896.55	-0.000881012	-0.000526918	-0.000431174
8898.45	-0.000856526	8896.95	-0.000262382	8900.45	-0.00116	-0.000482649	-0.00059925
8902.65	-0.000811304	8901.15	-0.000410088	8904.65	-0.00142	-0.000628198	-0.000582358
8906.67	-0.000431259	8905.17	-6.19753e-05	8908.67	-0.00154	-0.000673381	-0.000561375
8910.54	-0.000562432	8909.04	0.000125931	8912.54	-0.00152	-0.000619843	-0.00072997
8914.79	-8.18337e-05	8913.29	-2.96997e-05	8916.79	-0.00136	-0.000554787	-0.000862745
8918.75	-0.000584873	8917.25	-0.000382184	8920.75	-0.00114	-0.000595868	-0.000850663
8922.44	0.000191591	8920.94	8.75453e-05	8924.44	-0.000375004	-0.000538242	-0.000789898
8926.32	-0.000601302	8924.82	0.000356226	8928.32	4.85436e-05	-0.000500293	-0.00108
8930.4	-0.000399076	8928.9	-0.000414934	8932.4	-0.000118248	-0.000286115	-0.000614807
8934.49	5.32691e-05	8932.99	-0.0016	8936.49	0.000217414	-2.35436e-05	-0.000416339
8938.5	0.00053623	8937	-0.0013	8940.5	0.000477276	-3.57283e-06	0.000137956
8942.62	0.000957997	8941.12	-0.000342917	8944.62	0.000785627	0.00039702	0.00044497
8946.53	0.00146	8945.03	0.000168729	8948.53	0.00117	0.000856286	0.000681056
8950.74	0.00123	8949.24	0.00035746	8952.74	0.00171	0.00152	0.00113
8954.61	0.00192	8953.11	0.000648783	8956.61	0.00232	0.0023	0.00186
8958.45	0.00387	8956.95	0.00185	8960.45	0.00339	0.00334	0.00281
8960.33	0.00249	8958.83	0.00274	8962.33	0.00391	0.004	0.00354
8962.33	0.00334	8960.83	0.00369	8964.33	0.00474	0.00486	0.00433
8964.36	0.0044	8962.86	0.00461	8966.36	0.00582	0.00595	0.00549
8966.32	0.00581	8964.82	0.00545	8968.32	0.00718	0.00746	0.00693
8968.36	0.0081	8966.86	0.00682	8970.36	0.00876	0.0091	0.00858
8969.02	0.00856	8967.52	0.00912	8971.02	0.00941	0.00992	0.00898
8969.79	0.00987	8968.29	0.00954	8971.79	0.01023	0.01099	0.00966
8970.44	0.01101	8968.94	0.00988	8972.44	0.01092	0.01191	0.01046
8971.17	0.01256	8969.67	0.01032	8973.17	0.01189	0.01308	0.0114
8971.86	0.01447	8970.36	0.01083	8973.86	0.01287	0.01463	0.01235
8972.6	0.017	8971.1	0.01186	8974.6	0.01399	0.01665	0.01368
8973.25	0.02013	8971.75	0.01247	8975.25	0.01512	0.01819	0.01492
8973.94	0.02428	8972.44	0.01357	8975.94	0.01654	0.01977	0.01631
8974.72	0.03057	8973.22	0.01461	8976.72	0.01828	0.02195	0.01863
8975.37	0.03887	8973.87	0.01603	8977.37	0.02003	0.0251	0.02105
8976.14	0.05129	8974.64	0.01734	8978.14	0.02249	0.03037	0.02468
8976.8	0.07125	8975.3	0.01867	8978.8	0.0255	0.03615	0.0303
8977.6	0.10898	8976.1	0.02272	8979.6	0.03086	0.04509	0.03867
8978.34	0.1723	8976.84	0.02639	8980.34	0.04067	0.05827	0.04736
8979.03	0.26577	8977.53	0.03241	8981.03	0.04799	0.08734	0.05906
8979.61	0.3541	8978.11	0.03524	8981.61	0.04735	0.13122	0.07102
8980.34	0.41058	8978.84	0.03682	8982.34	0.05234	0.20416	0.09803
8981.04	0.43233	8979.54	0.03893	8983.04	0.06408	0.30588	0.1298
8981.81	0.43599	8980.31	0.04508	8983.81	0.0825	0.48765	0.17506
8982.47	0.43468	8980.97	0.0544	8984.47	0.10543	0.61769	0.2155
8983.24	0.44214	8981.74	0.06943	8985.24	0.14439	0.56163	0.27009
8983.93	0.46108	8982.43	0.08609	8985.93	0.20957	0.48813	0.32353
8984.63	0.48613	8983.13	0.11206	8986.63	0.31152	0.46927	0.38616
8985.28	0.51104	8983.78	0.14719	8987.28	0.40642	0.48433	0.43546
8985.98	0.53618	8984.48	0.19249	8987.98	0.47224	0.52989	0.47931
8986.71	0.56693	8985.21	0.25447	8988.71	0.48673	0.57436	0.51189
8987.29	0.60147	8985.79	0.29518	8989.29	0.48088	0.59692	0.54116
8988.03	0.64313	8986.53	0.39124	8990.03	0.47775	0.62577	0.58342
8988.72	0.69094	8987.22	0.46987	8990.72	0.50018	0.65969	0.63428
8989.38	0.74375	8987.88	0.539	8991.38	0.54938	0.70546	0.68633
8990.08	0.79827	8988.58	0.59841	8992.08	0.62265	0.75601	0.75222
8990.77	0.85369	8989.27	0.66792	8992.77	0.6913	0.80983	0.81691
8991.43	0.9001	8989.93	0.73223	8993.43	0.76399	0.86195	0.87582
8992.05	0.9384	8990.55	0.78559	8994.05	0.84617	0.92109	0.93123
8992.82	0.96419	8991.32	0.87786	8994.82	0.92233	1.013	0.98095
8993.4	0.97475	8991.9	0.94107	8995.4	0.95691	1.05829	1.01718
8994.1	0.97158	8992.6	1.01116	8996.1	0.98705	1.08114	1.05184
8994.76	0.95834	8993.26	1.06563	8996.76	1.01262	1.09363	1.08311
8995.53	0.94198	8994.03	1.11786	8997.53	1.04372	1.10684	1.1142
8996.15	0.92511	8994.65	1.13982	8998.15	1.06757	1.11806	1.13077
8996.81	0.91109	8995.31	1.1703	8998.81	1.09892	1.11909	1.14501
8997.54	0.90246	8996.04	1.18385	8999.54	1.13591	1.09737	1.14753
8998.24	0.90095	8996.74	1.19759	9000.24	1.15061	1.0659	1.14455
8998.98	0.90792	8997.48	1.20369	9000.98	1.14486	1.03215	1.13527
8999.64	0.92358	8998.14	1.20533	9001.64	1.13096	0.99905	1.12407
9000.37	0.94587	8998.87	1.2052	9002.37	1.11636	0.96689	1.11131
9001.03	0.97126	8999.53	1.20058	9003.03	1.10128	0.94957	1.10333
9001.77	0.99038	9000.27	1.19349	9003.77	1.07788	0.93631	1.09429
9002.47	0.99951	9000.97	1.17128	9004.47	1.04823	0.92633	1.0856
9003.16	0.99628	9001.66	1.1494	9005.16	1.01528	0.91814	1.07657
9003.9	0.98353	9002.4	1.12516	9005.9	0.98962	0.91724	1.06677
9004.56	0.96587	9003.06	1.10964	9006.56	0.9715	0.92273	1.05459
9005.3	0.94754	9003.8	1.08219	9007.3	0.9552	0.93104	1.04082
9005.99	0.93135	9004.49	1.06181	9007.99	0.94203	0.93937	1.02747
9006.69	0.91754	9005.19	1.04484	9008.69	0.92815	0.94962	1.01287
9007.39	0.9052	9005.89	1.03238	9009.39	0.91703	0.95993	0.99765
9008.05	0.89303	9006.55	1.01739	9010.05	0.91052	0.96783	0.98415
9008.87	0.88158	9007.37	1.0018	9010.87	0.9059	0.97706	0.96875
9009.53	0.87216	9008.03	0.98854	9011.53	0.90897	0.98557	0.95903
9010.3	0.86614	9008.8	0.9778	9012.3	0.912	0.99783	0.94802
9011	0.86392	9009.5	0.9651	9013	0.91548	1.00556	0.93923
9011.74	0.86438	9010.24	0.95197	9013.74	0.91907	1.00701	0.93072
9012.4	0.86683	9010.9	0.94042	9014.4	0.92054	1.00536	0.92355
9013.18	0.87062	9011.68	0.92222	9015.18	0.92092	1.00179	0.91573
9013.84	0.8755	9012.34	0.91013	9015.84	0.92022	0.99946	0.90962
9014.58	0.8817	9013.08	0.90028	9016.58	0.91851	0.99892	0.90368
9015.24	0.88942	9013.74	0.8899	9017.24	0.9167	0.99822	0.89867
9015.94	0.89859	9014.44	0.88367	9017.94	0.91446	0.99628	0.89343
9016.68	0.90888	9015.18	0.87028	9018.68	0.91153	0.99168	0.88889
9017.42	0.92019	9015.92	0.86041	9019.42	0.90827	0.97969	0.88583
9018.08	0.93162	9016.58	0.85438	9020.08	0.90464	0.9657	0.88308
9018.82	0.94288	9017.32	0.84757	9020.82	0.89976	0.95017	0.88068
9019.48	0.95385	9017.98	0.83869	9021.48	0.89378	0.93954	0.87969
9020.22	0.96442	9018.72	0.8322	9022.22	0.88547	0.92924	0.87863
9020.96	0.97466	9019.46	0.82839	9022.96	0.87602	0.92014	0.87757
9021.54	0.9846	9020.04	0.8261	9023.54	0.86778	0.91517	0.87687
9022.17	0.99392	9020.67	0.82479	9024.17	0.8593	0.91174	0.87692
9022.91	1.00252	9021.41	0.82438	9024.91	0.8499	0.90844	0.87699
9023.61	1.00972	9022.11	0.82558	9025.61	0.84228	0.90498	0.87716
9024.27	1.01471	9022.77	0.82749	9026.27	0.83672	0.90069	0.8785
9024.93	1.0171	9023.43	0.83021	9026.93	0.83202	0.89663	0.88024
9025.67	1.01657	9024.17	0.83428	9027.67	0.82802	0.8935	0.88283
9026.3	1.01303	9024.8	0.83896	9028.3	0.8255	0.89182	0.885
9027.04	1.00691	9025.54	0.84522	9029.04	0.82321	0.89033	0.88851
9027.66	0.99874	9026.16	0.85087	9029.66	0.82208	0.88898	0.89161
9028.32	0.98999	9026.82	0.85767	9030.32	0.82292	0.88806	0.89483
9029.42	0.97399	9027.92	0.86461	9031.42	0.82682	0.88772	0.90301
9030.24	0.95879	9028.74	0.87608	9032.24	0.83194	0.88808	0.90988
9031.44	0.94499	9029.94	0.89164	9033.44	0.84216	0.88978	0.92003
9032.34	0.93349	9030.84	0.9046	9034.34	0.85118	0.89337	0.92754
9033.36	0.92522	9031.86	0.91794	9035.36	0.86255	0.89904	0.93603
9034.41	0.91939	9032.91	0.93277	9036.41	0.87455	0.90705	0.94505
9035.23	0.91627	9033.73	0.94223	9037.23	0.88408	0.91493	0.95161
9036.36	0.91581	9034.86	0.95488	9038.36	0.89734	0.9227	0.96032
9037.5	0.91753	9036	0.96664	9039.5	0.91095	0.92905	0.96893
9038.44	0.92078	9036.94	0.97517	9040.44	0.92219	0.93642	0.9757
9039.57	0.92538	9038.07	0.98362	9041.57	0.93563	0.9457	0.98167
9040.47	0.92964	9038.97	0.98884	9042.47	0.94591	0.95241	0.98549
9041.53	0.93317	9040.03	0.9935	9043.53	0.95687	0.96142	0.98983
9042.43	0.93468	9040.93	0.9969	9044.43	0.96503	0.97075	0.99242
9043.44	0.93465	9041.94	0.99861	9045.44	0.97248	0.97883	0.99492
9044.58	0.93395	9043.08	1.00318	9046.58	0.9797	0.98639	0.99659
9045.6	0.93411	9044.1	1.0037	9047.6	0.98516	0.99461	0.99857
9046.65	0.93638	9045.15	1.00484	9048.65	0.99148	1.00019	1.00117
9047.67	0.94053	9046.17	1.00676	9049.67	0.99627	1.00222	1.00224
9048.73	0.94569	9047.23	1.00781	9050.73	1.00136	1.00083	1.00317
9049.63	0.95053	9048.13	1.00844	9051.63	1.00447	0.99739	1.00265
9050.65	0.95424	9049.15	1.00872	9052.65	1.00698	0.99374	1.00214
9051.67	0.95632	9050.17	1.00845	9053.67	1.00792	0.99071	1.00227
9052.77	0.95736	9051.27	1.00704	9054.77	1.00709	0.98643	1.0026
9053.71	0.95823	9052.21	1.00519	9055.71	1.00543	0.98435	1.00286
9054.73	0.96021	9053.23	1.00403	9056.73	1.0029	0.98367	1.00254
9055.75	0.96361	9054.25	1.00406	9057.75	0.9994	0.98374	1.002
9056.69	0.96839	9055.19	1.00375	9058.69	0.99648	0.98419	1.00115
9057.67	0.97408	9056.17	1.00257	9059.67	0.99356	0.98461	1.00212
9058.65	0.98053	9057.15	1.00351	9060.65	0.99094	0.98493	1.00099
9059.64	0.98617	9058.14	1.00151	9061.64	0.98793	0.98452	1.00089
9060.54	0.99135	9059.04	0.99902	9062.54	0.98541	0.98335	1.00084
9061.56	0.99562	9060.06	0.99803	9063.56	0.98241	0.98213	1.00073
9062.5	0.99965	9061	0.99648	9064.5	0.98011	0.98118	1.00063
9063.57	1.00355	9062.07	0.99756	9065.57	0.97754	0.98054	0.9994
9064.35	1.00744	9062.85	0.99771	9066.35	0.97569	0.98081	0.99963
9065.45	1.01211	9063.95	0.99481	9067.45	0.97355	0.98174	1.00034
9066.44	1.0174	9064.94	0.99328	9068.44	0.97193	0.98325	0.99973
9067.34	1.02315	9065.84	0.99108	9069.34	0.97042	0.98519	0.99881
9068.4	1.02932	9066.9	0.99056	9070.4	0.96879	0.98779	0.99675
9069.23	1.03444	9067.73	0.98941	9071.23	0.96754	0.9899	0.9948
9070.41	1.03917	9068.91	0.98747	9072.41	0.96588	0.9937	0.99354
9071.4	1.04195	9069.9	0.98548	9073.4	0.96439	0.99643	0.99207
9072.38	1.04211	9070.88	0.98429	9074.38	0.9631	0.99851	0.99027
9073.48	1.04037	9071.98	0.9827	9075.48	0.9619	1.0011	0.98788
9074.39	1.03621	9072.89	0.98106	9076.39	0.96109	1.00337	0.98579
9075.45	1.02998	9073.95	0.97936	9077.45	0.96032	1.00561	0.98356
9076.44	1.0225	9074.94	0.97666	9078.44	0.95962	1.0073	0.98156
9077.58	1.01406	9076.08	0.97437	9079.58	0.95899	1.00921	0.97901
9078.49	1.00543	9076.99	0.97275	9080.49	0.95855	1.01036	0.97697
9079.48	0.997	9077.98	0.97027	9081.48	0.95831	1.0114	0.97476
9080.66	0.98946	9079.16	0.96765	9082.66	0.95823	1.01245	0.97133
9081.61	0.98241	9080.11	0.96572	9083.61	0.95819	1.01317	0.97094
9082.56	0.97589	9081.06	0.96292	9084.56	0.95817	1.01368	0.97064
9083.7	0.96964	9082.2	0.96063	9085.7	0.95815	1.01384	0.96879
9084.65	0.96446	9083.15	0.95909	9086.65	0.95799	1.01323	0.96767
9085.6	0.96012	9084.1	0.95794	9087.6	0.95783	1.01236	0.96921
9086.7	0.95744	9085.2	0.95713	9088.7	0.95742	1.01122	0.96881
9087.65	0.95536	9086.15	0.95576	9089.65	0.95706	1.00938	0.9683
9088.68	0.95331	9087.18	0.95443	9090.68	0.95695	1.0057	0.96818
9089.67	0.95025	9088.17	0.95431	9091.67	0.95686	1.002	0.96831
9090.69	0.94601	9089.19	0.95495	9092.69	0.9571	0.99798	0.96845
9091.68	0.94081	9090.18	0.95424	9093.68	0.95733	0.99283	0.96997
9092.59	0.93482	9091.09	0.95351	9094.59	0.95756	0.98907	0.97137
9093.66	0.92892	9092.16	0.95407	9095.66	0.95784	0.98587	0.9728
9094.61	0.92335	9093.11	0.95373	9096.61	0.95792	0.98243	0.97405
9095.56	0.91843	9094.06	0.95506	9097.56	0.958	0.97787	0.97451
9096.59	0.91486	9095.09	0.95565	9098.59	0.95808	0.97356	0.975
9097.54	0.91286	9096.04	0.95524	9099.54	0.95815	0.97036	0.97528
9098.42	0.91265	9096.92	0.95565	9100.42	0.95832	0.96692	0.97552
9100.24	0.91608	9098.74	0.95815	9102.24	0.95888	0.96207	0.97744
9102.22	0.92553	9100.72	0.96071	9104.22	0.95979	0.95856	0.97886
9104.28	0.93871	9102.78	0.96251	9106.28	0.96162	0.95601	0.98066
9106.27	0.95261	9104.77	0.96457	9108.27	0.96405	0.9557	0.98137
9108.25	0.96492	9106.75	0.96599	9110.25	0.96279	0.9575	0.98091
9110.36	0.97479	9108.86	0.9681	9112.36	0.96391	0.96171	0.98171
9112.39	0.9812	9110.89	0.97082	9114.39	0.96456	0.96757	0.98326
9114.29	0.98397	9112.79	0.97643	9116.29	0.96511	0.9737	0.98285
9116.4	0.98477	9114.9	0.98119	9118.4	0.96636	0.97877	0.98352
9118.43	0.9862	9116.93	0.98146	9120.43	0.96826	0.98281	0.9836
9120.46	0.99185	9118.96	0.98445	9122.46	0.97112	0.98547	0.98518
9122.53	1.00381	9121.03	0.98837	9124.53	0.97511	0.98725	0.98719
9124.49	1.02163	9122.99	0.99035	9126.49	0.97971	0.98878	0.98887
9126.48	1.04196	9124.98	0.99432	9128.48	0.98482	0.99029	0.9907
9128.47	1.05885	9126.97	0.99628	9130.47	0.99019	0.99177	0.9923
9130.43	1.06818	9128.93	1.00173	9132.43	0.99491	0.99315	0.99454
9132.42	1.07072	9130.92	1.00559	9134.42	0.99891	0.9946	0.99676
9134.26	1.06854	9132.76	1.00759	9136.26	1.00182	0.99618	0.99948
9136.22	1.06385	9134.72	1.00904	9138.22	1.0041	0.99822	1.00211
9138.22	1.057	9136.72	1.00911	9140.22	1.00564	1.00091	1.00306
9140.22	1.0481	9138.72	1.01001	9142.22	1.00658	1.00393	1.00352
9142.22	1.03619	9140.72	1.01076	9144.22	1.00717	1.00651	1.00483
9144.3	1.02126	9142.8	1.01066	9146.3	1.00759	1.00749	1.00617
9146.22	1.00394	9144.72	1.00954	9148.22	1.00782	1.00732	1.00669
9148.34	0.98573	9146.84	1.00837	9150.34	1.00789	1.00623	1.00648
9150.27	0.96703	9148.77	1.0078	9152.27	1.00767	1.00469	1.00589
9152.43	0.94868	9150.93	1.00636	9154.43	1.00735	1.00306	1.00569
9154.4	0.93221	9152.9	1.00474	9156.4	1.00689	1.00129	1.00473
9156.49	0.92001	9154.99	1.00278	9158.49	1.0061	0.99902	1.00332
9158.41	0.91475	9156.91	1.00152	9160.41	1.00519	0.99815	1.00189
9160.54	0.91683	9159.04	1.00008	9162.54	1.0037	0.99684	1.00012
9162.55	0.92515	9161.05	0.99848	9164.55	1.00174	0.99631	0.99903
9164.44	0.93864	9162.94	0.99792	9166.44	0.9995	0.99619	0.99925
9166.41	0.95435	9164.91	0.99733	9168.41	0.99673	0.99685	0.99934
9168.22	0.96983	9166.72	0.99725	9170.22	0.99402	0.99754	0.99888
9170.28	0.98281	9168.78	0.99612	9172.28	0.99082	0.99845	0.99937
9172.17	0.99253	9170.67	0.99438	9174.17	0.98805	0.99934	0.99782
9174.14	0.99888	9172.64	0.99394	9176.14	0.98565	1.00001	0.99669
9176.2	1.00236	9174.7	0.99383	9178.2	0.98424	1.00054	0.99488
9178.22	1.00296	9176.72	0.99336	9180.22	0.98403	1.00121	0.9947
9180.19	1.00192	9178.69	0.99246	9182.19	0.98502	1.00206	0.99541
9182.25	1.00045	9180.75	0.99223	9184.25	0.98709	1.00279	0.99499
9184.35	0.99966	9182.85	0.99228	9186.35	0.98982	1.00346	0.99497
9186.29	0.99971	9184.79	0.99219	9188.29	0.99245	1.00388	0.99519
9188.39	0.9994	9186.89	0.99163	9190.39	0.99497	1.00407	0.99462
9190.41	0.99869	9188.91	0.99192	9192.41	0.99676	1.004	0.99485
9192.48	0.99725	9190.98	0.99262	9194.48	0.99783	1.00373	0.99504
9194.46	0.99531	9192.96	0.99272	9196.46	0.99813	1.00368	0.99517
9196.49	0.99468	9194.99	0.99222	9198.49	0.99796	1.00323	0.99435
9198.59	0.99773	9197.09	0.99247	9200.59	0.99754	1.00258	0.99464
9200.42	1.00415	9198.92	0.99279	9202.42	0.99699	1.00183	0.99585
9202.4	1.01363	9200.9	0.99355	9204.4	0.99645	1.00154	0.99579
9204.35	1.02418	9202.85	0.99391	9206.35	0.99593	1.00052	0.99529
9206.34	1.03272	9204.84	0.99485	9208.34	0.99532	0.9996	0.99632
9208.25	1.03824	9206.75	0.99563	9210.25	0.99471	0.99861	0.99778
9210.2	1.04077	9208.7	0.99579	9212.2	0.99414	0.99787	0.99721
9212.11	1.04114	9210.61	0.99615	9214.11	0.99403	0.99685	0.99771
9214.26	1.04023	9212.76	0.99737	9216.26	0.99461	0.99549	0.99848
9216.25	1.03822	9214.75	0.9976	9218.25	0.99585	0.99488	0.99798
9218.21	1.03418	9216.71	0.99664	9220.21	0.99748	0.99399	0.99929
9220.33	1.02837	9218.83	0.99974	9222.33	0.99978	0.99323	0.99894
9222.32	1.02117	9220.82	1.0021	9224.32	1.00205	0.99258	0.99937
9224.36	1.01249	9222.86	1.00173	9226.36	1.00429	0.99273	1.00039
9226.48	1.00315	9224.98	1.00038	9228.48	1.00635	0.99261	1.00054
9228.64	0.99381	9227.14	1.0015	9230.64	1.0074	0.99277	1.00019
9230.48	0.98561	9228.98	1.00256	9232.48	1.00758	0.99298	0.99982
9232.56	0.9786	9231.06	1.00297	9234.56	1.00695	0.99339	0.99974
9234.64	0.97284	9233.14	1.0032	9236.64	1.00597	0.99366	0.99935
9236.56	0.96934	9235.06	1.00493	9238.56	1.00497	0.99402	0.99987
9238.48	0.96804	9236.98	1.00598	9240.48	1.00402	0.99463	1.00009
9240.44	0.96863	9238.94	1.00576	9242.44	1.00318	0.99527	1.00046
9242.41	0.97016	9240.91	1.00566	9244.41	1.00258	0.99602	1.00192
9244.29	0.97244	9242.79	1.00634	9246.29	1.00236	0.99676	1.00126
9246.3	0.97476	9244.8	1.00657	9248.3	1.00258	0.99766	1.00136
9248.3	0.97591	9246.8	1.00602	9250.3	1.00312	0.9984	1.00262
9250.31	0.97701	9248.81	1.00564	9252.31	1.00388	0.99907	1.00243
9252.24	0.97836	9250.74	1.00657	9254.24	1.00462	0.99971	1.00158
9254.37	0.97999	9252.87	1.00628	9256.37	1.00525	1.00036	1.00185
9256.34	0.98153	9254.84	1.00559	9258.34	1.00581	1.00086	1.00104
9258.4	0.98359	9256.9	1.0063	9260.4	1.00621	1.00125	1.0019
9260.37	0.9855	9258.87	1.00602	9262.37	1.00639	1.00183	1.00394
9262.5	0.98827	9261	1.00532	9264.5	1.00656	1.00226	1.00446
9264.56	0.99137	9263.06	1.0053	9266.56	1.00641	1.00264	1.00324
9266.57	0.9946	9265.07	1.00496	9268.57	1.00591	1.00284	1.00326
9268.63	0.99752	9267.13	1.00427	9270.63	1.00521	1.00336	1.00348
9270.61	1.00019	9269.11	1.00393	9272.61	1.0043	1.00343	1.00322
9272.62	1.00267	9271.12	1.0042	9274.62	1.00317	1.00365	1.00243
9274.56	1.00482	9273.06	1.00319	9276.56	1.00217	1.00363	1.00271
9276.46	1.00644	9274.96	1.00236	9278.46	1.0014	1.00386	1.00234
9278.48	1.00823	9276.98	1.00222	9280.48	1.00057	1.00376	1.00293
9281.37	1.01127	9279.87	0.99809	9283.37	0.99981	1.00341	1.00291
9284.34	1.01363	9282.84	0.99766	9286.34	0.99965	1.00347	1.00187
9287.44	1.01604	9285.94	0.99693	9289.44	0.99988	1.0031	1.00185
9290.5	1.018	9289	0.99644	9292.5	1.00022	1.0029	1.00097
9293.35	1.01989	9291.85	0.9959	9295.35	1.00038	1.00241	1.00056
9296.58	1.02133	9295.08	0.9954	9298.58	1.00007	1.00202	1.00041
9299.69	1.02114	9298.19	0.99484	9301.69	1	1.00201	0.99941
9302.71	1.01774	9301.21	0.99496	9304.71	0.99977	1.00164	0.99952
9305.78	1.01438	9304.28	0.99622	9307.78	0.99898	1.0016	1.0002
9308.61	1.01031	9307.11	0.99472	9310.61	0.99793	1.00127	0.99991
9311.68	1.00641	9310.18	0.99568	9313.68	0.99661	1.00086	0.99933
9314.71	1.00269	9313.21	0.9959	9316.71	0.99506	1.00079	0.99871
9317.42	0.99932	9315.92	0.99645	9319.42	0.99371	1.00043	0.99846
9320.54	0.99767	9319.04	0.99714	9322.54	0.99261	1.00038	0.99901
9323.54	0.99743	9322.04	0.99718	9325.54	0.99188	1.00006	0.999
9326.29	0.99765	9324.79	0.99733	9328.29	0.99152	0.99973	0.99856
9329.58	0.9978	9328.08	0.99784	9331.58	0.99159	0.99983	0.99902
9332.63	0.99674	9331.13	0.99813	9334.63	0.99161	0.99963	0.99923
9335.68	0.99423	9334.18	0.99834	9337.68	0.99134	0.99977	0.99937
9338.56	0.99072	9337.06	0.99839	9340.56	0.99133	0.99962	1.00025
9341.74	0.98806	9340.24	0.99883	9343.74	0.99077	0.99941	0.99996
9344.83	0.9875	9343.33	0.9984	9346.83	0.9898	0.9994	0.99964
9347.72	0.9889	9346.22	0.99889	9349.72	0.98858	0.99948	0.99986
9350.82	0.99075	9349.32	0.99909	9352.82	0.98732	0.99957	0.99977
9353.67	0.99196	9352.17	0.99947	9355.67	0.98631	0.99939	1.00104
9356.4	0.99331	9354.9	0.99983	9358.4	0.98544	0.99908	1.00128
9359.34	0.99479	9357.84	0.99934	9361.34	0.98455	0.9992	1.0006
9362.53	0.99651	9361.03	0.99982	9364.53	0.98415	0.99898	1.00112
9365.47	0.99814	9363.97	1.0003	9367.47	0.98415	0.9991	1.00192
9368.37	1.00001	9366.87	1.00052	9370.37	0.98427	0.99882	1.00148
9371.57	1.00161	9370.07	1.00091	9373.57	0.98465	0.99873	1.00094
9374.69	1.00333	9373.19	1.00139	9376.69	0.98487	0.99893	1.00012
9377.59	1.00471	9376.09	1.00097	9379.59	0.98497	0.99894	1.00001
9380.76	1.00628	9379.26	1.00061	9382.76	0.9849	0.99908	1.00009
9383.75	1.00764	9382.25	1.00081	9385.75	0.98459	0.99912	0.99983
9386.71	1.00861	9385.21	1.00043	9388.71	0.98399	0.99911	1.00045
9389.5	1.00937	9388	1.00035	9391.5	0.98327	0.99943	1.00121
9392.63	1.01028	9391.13	1.00046	9394.63	0.98223	0.99952	1.00158
9395.46	1.01087	9393.96	1.00028	9397.46	0.98104	0.99966	1.00027
9398.47	1.01151	9396.97	1.00129	9400.47	0.97951	0.99978	0.99894
9401.52	1.01099	9400.02	1.00178	9403.52	0.97777	0.99975	0.99923
9404.27	1.0097	9402.77	1.00172	9406.27	0.97613	1.00011	1.00025
9407.54	1.00883	9406.04	1.00204	9409.54	0.97418	1.00032	1.00096
9410.59	1.00674	9409.09	1.0018	9412.59	0.97245	1.00048	1.00044
9413.69	1.00452	9412.19	1.00148	9415.69	0.97088	1.0006	1.00062
9416.5	1.00258	9415	1.0011	9418.5	0.9696	1.00069	1.00146
9419.77	1.00118	9418.27	1.00047	9421.77	0.9681	1.00109	1.00213
9422.71	1.00053	9421.21	0.99976	9424.71	0.96669	1.00124	1.00149
9425.52	1.00024	9424.02	0.99943	9427.52	0.96532	1.00132	1.00008
9428.42	1.00038	9426.92	0.99918	9430.42	0.96393	1.00142	0.99979
9431.49	1.00061	9429.99	0.99783	9433.49	0.96244	1.00146	1.00064
9434.39	1.00097	9432.89	0.99824	9436.39	0.96104	1.00163	1.0013
9437.25	1.0009	9435.75	0.9993	9439.25	0.95967	1.0018	1.00128
9440.24	1.00071	9438.74	0.99929	9442.24	0.95822	1.00175	1.00052
9443.45	1.00041	9441.95	0.99888	9445.45	0.95668	1.00186	1.00058
9446.44	0.9997	9444.94	0.99895	9448.44	0.95523	1.00182	1.00025
9449.57	0.99863	9448.07	0.99941	9451.57	0.95372	1.00172	0.99994
9452.39	0.99771	9450.89	0.99901	9454.39	0.95236	1.00174	1.0003
9455.61	0.99688	9454.11	0.99876	9457.61	0.95081	1.00167	0.99932
9458.65	0.99667	9457.15	0.99826	9460.65	0.94934	1.00155	0.99934
9461.66	0.99705	9460.16	0.99854	9463.66	0.94789	1.00143	0.99987
9464.62	0.99692	9463.12	0.99903	9466.62	0.94646	1.00134	0.99961
9467.41	0.99724	9465.91	0.99961	9469.41	0.94511	1.00117	0.99997
9470.34	0.9971	9468.84	1.00016	9472.34	0.9437	1.00108	1.00016
9473.17	0.99709	9471.67	1.00002	9475.17	0.94233	1.00108	1.00023
9476.32	0.99738	9474.82	1	9478.32	0.94082	1.00086	0.99999
9479.29	0.99803	9477.79	0.99981	9481.29	0.93938	1.00077	0.99906
9482.22	0.99858	9480.72	0.99914	9484.22	0.93797	1.00061	0.99961
9485.28	0.99953	9483.78	1.0001	9487.28	0.93649	1.00037	0.99924
9488.35	1.00063	9486.85	1.0008	9490.35	0.93501	1.00041	0.99846
9491.55	1.00195	9490.05	1.00069	9493.55	0.93347	1.00019	0.99925
9494.61	1.00303	9493.11	1.00126	9496.61	0.93199	1.00009	0.99858
9497.51	1.00383	9496.01	1.00169	9499.51	0.93059	1.00003	0.99891
9500.54	1.00464	9499.04	1.00112	9502.54	0.92913	0.99973	0.99919
9503.53	1.00526	9502.03	1.00117	9505.53	0.92769	0.99974	0.9997
9506.48	1.00601	9504.98	1.00121	9508.48	0.92627	0.99967	1.00003
9509.25	1.00655	9507.75	1.00131	9511.25	0.92493	0.99955	0.99893
9512.29	1.00685	9510.79	1.00153	9514.29	0.92346	0.99957	0.99816
9515.33	1.0065	9513.83	1.00219	9517.33	0.922	0.99944	0.999
9518.28	1.00603	9516.78	1.00157	9520.28	0.92057	0.99946	0.99999
9521.19	1.00454	9519.69	1.00153	9523.19	0.91917	0.99958	1.00002
9524.37	1.00348	9522.87	1.00152	9526.37	0.91763	0.99948	1.00053
9527.5	1.00259	9526	1.00141	9529.5	0.91612	0.99959	1.00064
9530.6	1.00193	9529.1	1.00178	9532.6	0.91463	0.99958	0.9998
9533.43	1.00122	9531.93	1.00164	9535.43	0.91326	0.99956	0.99976
9536.61	1.00086	9535.11	1.0016	9538.61	0.91173	0.99971	0.99908
9539.58	1.00037	9538.08	1.0012	9541.58	0.9103	0.99962	0.99883
9542.51	0.99993	9541.01	1.0014	9544.51	0.90888	0.99962	0.99893
9545.52	0.99988	9544.02	1.00142	9547.52	0.90743	0.99964	0.99891
9548.41	0.99995	9546.91	1.00144	9550.41	0.90604	0.99954	0.99979
9551.17	0.99957	9549.67	1.00165	9553.17	0.90471	0.9996	0.99992
9554.23	0.99943	9552.73	1.00107	9556.23	0.90323	0.99961	0.99967
9557.3	0.99928	9555.8	1.00086	9559.3	0.90175	0.99959	1.00058
9560.32	0.9993	9558.82	1.00116	9562.32	0.90029	0.99968	1.00015
9563.39	0.99927	9561.89	1.00147	9565.39	0.89881	0.9996	0.99937
9566.25	0.99892	9564.75	1.00153	9568.25	0.89743	0.99965	0.99959
9569.5	0.99867	9568	1.00096	9571.5	0.89587	0.99972	0.99849
9572.48	0.99828	9570.98	1.00098	9574.48	0.89442	0.99957	0.9977
9575.48	0.99827	9573.98	1.00134	9577.48	0.89298	0.99967	0.99951
9578.64	0.99824	9577.14	1.00155	9580.64	0.89145	0.99963	1.00059
9582.48	0.99815	9580.98	0.99962	9584.48	0.8896	0.99964	1.00068
9586.44	0.99829	9584.94	0.99981	9588.44	0.88769	0.99978	1.00061
9590.32	0.99789	9588.82	1.00027	9592.32	0.88582	0.99984	0.99969
9594.17	0.99787	9592.67	1.00023	9596.17	0.88396	0.99972	0.99886
9598.27	0.99792	9596.77	0.99989	9600.27	0.88198	0.99966	0.99844
9602.39	0.99814	9600.89	0.99954	9604.39	0.88	0.99965	0.99891
9606.42	0.99834	9604.92	0.99974	9608.42	0.87805	0.99963	0.99952
9610.62	0.99921	9609.12	0.99932	9612.62	0.87602	0.99952	0.99943
9614.62	0.99899	9613.12	0.99886	9616.62	0.8741	0.99954	0.99891
9618.61	0.99884	9617.11	0.99927	9620.61	0.87217	0.9994	0.99935
9622.61	0.99955	9621.11	0.99912	9624.61	0.87024	0.99927	0.99917
9626.52	0.99936	9625.02	0.99928	9628.52	0.86835	0.99924	0.99858
9630.35	0.99988	9628.85	0.99954	9632.35	0.86651	0.99932	0.99801
9634.31	0.99985	9632.81	0.99908	9636.31	0.8646	0.99907	0.99827
9638.32	0.9997	9636.82	0.99852	9640.32	0.86266	0.99901	0.99828
9642.47	0.99928	9640.97	0.99888	9644.47	0.86066	0.99894	0.99823
9646.44	0.999	9644.94	0.99901	9648.44	0.85874	0.99873	0.99809
9650.64	0.9993	9649.14	0.99884	9652.64	0.85672	0.99867	0.99776
9654.71	0.99864	9653.21	0.99883	9656.71	0.85475	0.99863	0.99721
9658.52	0.99805	9657.02	0.99908	9660.52	0.85292	0.99858	0.99913
9662.59	0.99764	9661.09	0.9986	9664.59	0.85095	1.0003	1.00288
9666.4	0.99775	9664.9	0.99895	9668.4	0.84911	1.00267	1.00631
9670.31	0.99692	9668.81	0.99863	9672.31	0.84723	1.00261	1.00799
9674.26	0.9964	9672.76	0.99834	9676.26	0.84532	1.0019	1.00679
9678.17	0.99633	9676.67	0.99856	9680.17	0.84344	1.0012	1.00617
9682.35	0.99565	9680.85	0.99847	9684.35	0.84142	1.00057	1.00509
9686.14	0.99503	9684.64	0.99783	9688.14	0.83959	1.0001	1.004
9690.51	0.995	9689.01	0.99776	9692.51	0.83749	0.99972	1.00371
9694.52	0.99408	9693.02	0.99742	9696.52	0.83555	0.99953	1.00411
9698.49	0.99382	9696.99	0.99787	9700.49	0.83363	0.99927	1.00353
9702.47	0.99373	9700.97	0.99878	9704.47	0.83171	0.99921	1.00341
9706.17	0.99339	9704.67	0.99978	9708.17	0.82993	0.99936	1.00391
9710.2	0.99321	9708.7	0.99941	9712.2	0.82798	0.99951	1.005
9714.23	0.99314	9712.73	0.99927	9716.23	0.82604	0.99933	1.00442
9718.13	0.99268	9716.63	0.99916	9720.13	0.82416	0.9992	1.00513
9722.03	0.99223	9720.53	0.99824	9724.03	0.82228	0.99912	1.00536
9726.25	0.99202	9724.75	0.99778	9728.25	0.82024	0.99898	1.00468
9730.43	0.99145	9728.93	0.99723	9732.43	0.81822	0.99884	1.00422
9734.35	0.99099	9732.85	0.99689	9736.35	0.81634	0.99868	1.00353
9738.53	0.99086	9737.03	0.99681	9740.53	0.81432	0.99842	1.00245
9742.32	0.99074	9740.82	0.99714	9744.32	0.81249	0.99823	1.00254
9746.37	0.9909	9744.87	0.99746	9748.37	0.81053	0.99807	1.00321
9750.21	0.99084	9748.71	0.9974	9752.21	0.80868	0.99759	1.00322
9754.23	0.99067	9752.73	0.99754	9756.23	0.80675	0.99748	1.00404
9758.11	0.99026	9756.61	0.99677	9760.11	0.80487	0.99736	1.00395
9761.95	0.98999	9760.45	0.996	9763.95	0.80302	0.9972	1.00359
9766.03	0.9895	9764.53	0.99598	9768.03	0.80105	0.99693	1.00348
9770.33	0.98948	9768.83	0.99583	9772.33	0.79897	0.99675	1.00449
9774.42	0.9894	9772.92	0.99662	9776.42	0.797	0.99592	1.00443
9778.41	0.98917	9776.91	0.99613	9780.41	0.79508	0.99618	1.00437

## Sheet: Fig 2b
Fig 2b
CuN3-SAzyme							CuN4-SAzyme
Binding energy (eV)	Intensity						Binding energy (eV)	Intensity
966.2	121.66	64.1167	64.794	64.1167	66.2106	64.1167	968.8	0	5.3231	2.00794	0.11097	2.74575	0.45845
966.1	-50.97	64.1167	64.7979	64.1167	66.2234	64.1167	968.7	59.62	5.37817	2.01962	0.11156	2.78323	0.46375
966	-17.25	64.1794	64.8646	64.1794	66.2991	64.1794	968.6	193.2	5.43424	2.03141	0.11217	2.82152	0.46914
965.9	46.79	64.2238	64.913	64.2238	66.3566	64.2238	968.5	120.52	5.49127	2.0433	0.11277	2.86057	0.47463
965.8	-55.35	64.2333	64.9265	64.2333	66.3793	64.2333	968.4	32.31	5.54932	2.05529	0.11339	2.90044	0.48021
965.7	-15.83	64.2985	64.9957	64.2985	66.4577	64.2985	968.3	132.18	5.60846	2.06739	0.114	2.94117	0.4859
965.6	5.93	64.3422	65.0435	64.3422	66.5148	64.3422	968.2	81.18	5.66864	2.0796	0.11463	2.98274	0.49168
965.5	82.97	64.374	65.0794	64.374	66.5602	64.374	968.1	-89.69	5.72997	2.09191	0.11525	3.02522	0.49758
965.4	93.89	64.3639	65.0735	64.3639	66.5638	64.3639	968	19.48	5.79239	2.10434	0.11589	3.06859	0.50357
965.3	33.96	64.3478	65.0616	64.3478	66.5615	64.3478	967.9	94.84	5.85597	2.11687	0.11652	3.1129	0.50968
965.2	13.18	64.3643	65.0824	64.3643	66.592	64.3643	967.8	163.12	5.92079	2.12952	0.11717	3.1582	0.51589
965.1	149.25	64.3922	65.1145	64.3922	66.634	64.3922	967.7	166.14	5.98679	2.14228	0.11781	3.20447	0.52222
965	79.26	64.346	65.0726	64.346	66.602	64.346	967.6	22.41	6.0541	2.15516	0.11847	3.2518	0.52867
964.9	-12.15	64.3379	65.0688	64.3379	66.6082	64.3379	967.5	55.91	6.12267	2.16815	0.11913	3.30015	0.53524
964.8	-18.16	64.3795	65.1149	64.3795	66.6643	64.3795	967.4	146.59	6.19256	2.18126	0.11979	3.34958	0.54193
964.7	251.14	64.4245	65.1643	64.4245	66.724	64.4245	967.3	-10.54	6.26387	2.1945	0.12046	3.40016	0.54875
964.6	-44.98	64.3228	65.067	64.3228	66.637	64.3228	967.2	105.93	6.33655	2.20784	0.12114	3.45187	0.5557
964.5	27.59	64.3823	65.1311	64.3823	66.7114	64.3823	967.1	91.12	6.41071	2.22132	0.12182	3.50479	0.56278
964.4	165.85	64.4024	65.1557	64.4024	66.7465	64.4024	967	44.51	6.48633	2.23492	0.12251	3.55891	0.57
964.3	-57.22	64.3471	65.105	64.3471	66.7064	64.3471	966.9	42.53	6.56347	2.24863	0.1232	3.61429	0.57735
964.2	-54.97	64.4134	65.1759	64.4134	66.788	64.4134	966.8	-50.67	6.64224	2.26249	0.1239	3.67101	0.58485
964.1	68.02	64.4784	65.2456	64.4784	66.8686	64.4784	966.7	-46.73	6.72259	2.27646	0.1246	3.72903	0.5925
964	-2.34	64.4765	65.2484	64.4765	66.8823	64.4765	966.6	2.55	6.80466	2.29057	0.12531	3.78848	0.6003
963.9	34.83	64.5129	65.2896	64.5129	66.9345	64.5129	966.5	68.64	6.88841	2.30481	0.12603	3.84932	0.60825
963.8	119.68	64.5291	65.3106	64.5291	66.9667	64.5291	966.4	72.09	6.97393	2.31918	0.12675	3.91164	0.61635
963.7	87.62	64.499	65.2854	64.499	66.9527	64.499	966.3	56.43	7.06133	2.33369	0.12748	3.97552	0.62463
963.6	58.57	64.4864	65.2777	64.4864	66.9564	64.4864	966.2	-28.64	7.15056	2.34833	0.12822	4.04094	0.63307
963.5	295.43	64.4897	65.2858	64.4897	66.9761	64.4897	966.1	88.99	7.24179	2.36312	0.12896	4.10803	0.64169
963.4	260.04	64.3638	65.165	64.3638	66.8668	64.3638	966	77.74	7.33497	2.37803	0.12971	4.17675	0.65048
963.3	209.64	64.2571	65.0633	64.2571	66.7769	64.2571	965.9	71.22	7.43022	2.39309	0.13047	4.24722	0.65945
963.2	16.14	64.1779	64.9892	64.1779	66.7146	64.1779	965.8	23.12	7.52767	2.40831	0.13123	4.31952	0.66861
963.1	109.31	64.2041	65.0205	64.2041	66.7579	64.2041	965.7	-40.25	7.62725	2.42365	0.132	4.39364	0.67796
963	89.69	64.1795	65.0011	64.1795	66.7506	64.1795	965.6	-6.98	7.72918	2.43916	0.13277	4.46973	0.68751
962.9	155.05	64.1656	64.9924	64.1656	66.7541	64.1656	965.5	5.83	7.83339	2.4548	0.13355	4.54777	0.69726
962.8	176.23	64.1161	64.9482	64.1161	66.7222	64.1161	965.4	-27.65	7.94002	2.4706	0.13434	4.62786	0.70722
962.7	186.31	64.055	64.8924	64.055	66.6789	64.055	965.3	-70.65	8.04923	2.48656	0.13514	4.71014	0.7174
962.6	415.67	63.9883	64.8311	63.9883	66.6303	63.9883	965.2	-94.92	8.16097	2.50266	0.13594	4.79457	0.72779
962.5	465.99	63.7966	64.6449	63.7966	66.4568	63.7966	965.1	43.9	8.27546	2.51893	0.13675	4.88135	0.73842
962.4	386.05	63.5774	64.4311	63.5774	66.2559	63.5774	965	25.78	8.39265	2.53535	0.13757	4.97045	0.74928
962.3	234.44	63.4016	64.2609	63.4016	66.0987	63.4016	964.9	58.84	8.51271	2.55193	0.1384	5.06201	0.76038
962.2	266.27	63.3084	64.1733	63.3084	66.0243	63.3084	964.8	112.6	8.63581	2.56869	0.13923	5.15617	0.77173
962.1	519.71	63.1978	64.0683	63.1978	65.9326	63.1978	964.7	64.01	8.76192	2.58559	0.14007	5.25293	0.78333
962	281.69	62.949	63.8252	62.949	65.7029	62.949	964.6	17.2	8.89129	2.60268	0.14092	5.35249	0.7952
961.9	364.19	62.8297	63.7117	62.8297	65.603	62.8297	964.5	169.22	9.02388	2.61993	0.14177	5.45484	0.80734
961.8	329.78	62.6655	63.5533	62.6655	65.4583	62.6655	964.4	333.97	9.15989	2.63735	0.14263	5.56016	0.81975
961.7	334.26	62.5199	63.4135	62.5199	65.3325	62.5199	964.3	199	9.29954	2.65495	0.14351	5.66862	0.83247
961.6	317.3	62.3718	63.2714	62.3718	65.2044	62.3718	964.2	233.25	9.44278	2.67272	0.14438	5.78021	0.84547
961.5	389.7	62.2328	63.1384	62.2328	65.0856	62.2328	964.1	218.51	9.58993	2.69068	0.14527	5.89519	0.85879
961.4	363.03	62.0543	62.966	62.0543	64.9275	62.0543	964	187.2	9.74095	2.70881	0.14617	6.01356	0.87241
961.3	343.22	61.8903	62.8081	61.8903	64.7841	61.8903	963.9	284.35	9.89609	2.72712	0.14707	6.13553	0.88636
961.2	408.24	61.7369	62.6609	61.7369	64.6516	61.7369	963.8	359.82	10.0556	2.74563	0.14798	6.26132	0.90066
961.1	445.78	61.5481	62.4783	61.5481	64.4838	61.5481	963.7	370.67	10.2195	2.76432	0.1489	6.39094	0.9153
961	231.22	61.3387	62.2751	61.3387	64.2957	61.3387	963.6	491.42	10.388	2.78321	0.14983	6.5247	0.93031
960.9	478.63	61.2461	62.1889	61.2461	64.2247	61.2461	963.5	585.81	10.5613	2.80229	0.15077	6.66261	0.94568
960.8	433.65	61.0185	61.9678	61.0185	64.0189	61.0185	963.4	393.11	10.7396	2.82156	0.15172	6.80493	0.96143
960.7	196.71	60.8154	61.7712	60.8154	63.8378	60.8154	963.3	534.75	10.9232	2.84104	0.15267	6.95195	0.97759
960.6	49.11	60.7414	61.7037	60.7414	63.786	60.7414	963.2	493.18	11.1122	2.86071	0.15364	7.10368	0.99415
960.5	111.22	60.7477	61.7167	60.7477	63.8148	60.7477	963.1	550.62	11.3069	2.8806	0.15461	7.26052	1.01114
960.4	281.99	60.7202	61.6959	60.7202	63.8101	60.7202	963	508.79	11.5074	2.90069	0.15559	7.42251	1.02857
960.3	223.63	60.5996	61.5821	60.5996	63.7125	60.5996	962.9	624.18	11.714	2.92098	0.15659	7.58997	1.04644
960.2	116.38	60.5107	61.5	60.5107	63.6469	60.5107	962.8	656.64	11.9272	2.94151	0.15759	7.76326	1.0648
960.1	64.29	60.4803	61.4765	60.4803	63.64	60.4803	962.7	775.26	12.1469	2.96223	0.1586	7.94243	1.08363
960	161.18	60.4782	61.4814	60.4782	63.6617	60.4782	962.6	605.69	12.3738	2.98319	0.15962	8.12798	1.10298
959.9	102.69	60.4233	61.4336	60.4233	63.6309	60.4233	962.5	595.22	12.6078	3.00436	0.16065	8.31998	1.12284
959.8	125.41	60.4003	61.4177	60.4003	63.6322	60.4003	962.4	575.45	12.8496	3.02576	0.1617	8.51885	1.14324
959.7	238.75	60.3648	61.3894	60.3648	63.6213	60.3648	962.3	513.1	13.0994	3.0474	0.16275	8.72506	1.16422
959.6	161.18	60.2676	61.2995	60.2676	63.549	60.2676	962.2	500.42	13.3575	3.06926	0.16381	8.93869	1.18576
959.5	246.52	60.2126	61.2518	60.2126	63.5191	60.2126	962.1	659.36	13.6245	3.09136	0.16488	9.16039	1.20792
959.4	-6.49	60.1111	61.1577	60.1111	63.4431	60.1111	962	540.3	13.9006	3.1137	0.16597	9.39029	1.23069
959.3	-23.72	60.1474	61.2016	60.1474	63.5051	60.1474	961.9	508.03	14.1864	3.13627	0.16706	9.62893	1.25411
959.2	229.67	60.1931	61.2549	60.1931	63.5769	60.1931	961.8	496.32	14.4824	3.15911	0.16816	9.87692	1.27822
959.1	31.65	60.1007	61.1702	60.1007	63.5109	60.1007	961.7	461.45	14.7889	3.18218	0.16928	10.1344	1.30301
959	26.47	60.1162	61.1935	60.1162	63.5531	60.1162	961.6	477.4	15.1068	3.20552	0.17041	10.4023	1.32855
958.9	-124.79	60.1345	61.2197	60.1345	63.5984	60.1346	961.5	353.38	15.4362	3.22911	0.17154	10.6807	1.35483
958.8	63.45	60.2353	61.3284	60.2353	63.7265	60.2354	961.4	304.17	15.778	3.25295	0.17269	10.9704	1.3819
958.7	57.65	60.2336	61.3347	60.2336	63.7524	60.2336	961.3	306	16.133	3.27708	0.17385	11.2723	1.4098
958.6	129.25	60.235	61.3442	60.235	63.7818	60.2351	961.2	418.65	16.5015	3.30146	0.17503	11.5865	1.43854
958.5	126.86	60.1974	61.3148	60.1974	63.7725	60.1975	961.1	306.35	16.8848	3.32612	0.17621	11.9143	1.46818
958.4	232.67	60.161	61.2868	60.161	63.7648	60.1613	961	270.49	17.283	3.35105	0.17741	12.2559	1.49873
958.3	267.44	60.067	61.2011	60.067	63.6997	60.0675	960.9	360.03	17.6974	3.37627	0.17862	12.6123	1.53024
958.2	-40.99	59.954	61.0966	59.954	63.616	59.9549	960.8	208.67	18.1291	3.40178	0.17984	12.9847	1.56278
958.1	120.94	60.009	61.1602	60.009	63.7007	60.0106	960.7	151.16	18.5786	3.42756	0.18107	13.3736	1.59634
958	179.39	59.9758	61.1357	59.9758	63.6976	59.9786	960.6	118.17	19.0474	3.45366	0.18232	13.7804	1.63101
957.9	276.35	59.9107	61.0793	59.9107	63.6629	59.9156	960.5	167.52	19.5362	3.48004	0.18358	14.2058	1.6668
957.8	1.36	59.7927	60.9703	59.7927	63.5757	59.8012	960.4	189.21	20.0464	3.50672	0.18485	14.6511	1.70379
957.7	-178.04	59.8246	61.0111	59.8246	63.6388	59.839	960.3	152.4	20.5797	3.53373	0.18614	15.1178	1.74204
957.6	-28.11	59.9542	61.1498	59.9542	63.8	59.9783	960.2	146.05	21.1369	3.56103	0.18744	15.6069	1.78156
957.5	167.42	60.0022	61.207	60.0022	63.8799	60.0421	960.1	112.71	21.7202	3.58867	0.18875	16.1203	1.82247
957.4	36.75	59.9437	61.1578	59.9437	63.8537	60.0087	960	88.17	22.3305	3.61661	0.19008	16.6591	1.86478
957.3	20.46	59.9563	61.1798	59.9564	63.8991	60.0611	959.9	106.92	22.9701	3.64489	0.19142	17.2252	1.90857
957.2	-42.42	59.9779	61.2108	59.9779	63.9539	60.1446	959.8	81.51	23.6412	3.67351	0.19277	17.8209	1.95396
957.1	59.76	60.0337	61.2763	60.0338	64.0433	60.2955	959.7	89.24	24.3451	3.70245	0.19414	18.4476	2.00094
957	70.1	60.0338	61.2862	60.0341	64.0774	60.4398	959.6	121.1	25.0851	3.73175	0.19553	19.1082	2.04968
956.9	138.11	60.0283	61.2905	60.0287	64.1064	60.6496	959.5	186.62	25.8628	3.76139	0.19692	19.8043	2.10018
956.8	41.09	59.9858	61.2579	59.9865	64.0987	60.9246	959.4	85.28	26.6813	3.79138	0.19834	20.539	2.15256
956.7	63	59.9961	61.2783	59.9972	64.1444	61.3963	959.3	169.27	27.5441	3.82174	0.19977	21.3157	2.20697
956.6	-22.98	59.9944	61.2869	59.9964	64.1786	62.0566	959.2	192.15	28.4536	3.85246	0.20121	22.1365	2.26342
956.5	217.96	60.0397	61.3424	60.0429	64.26	63.0372	959.1	34.52	29.4143	3.88357	0.20267	23.006	2.3221
956.4	-6.81	59.9536	61.2668	59.9588	64.2107	64.255	959	25.96	30.4291	3.91503	0.20415	23.9269	2.38305
956.3	222.14	59.99	61.3138	59.9985	64.2843	66.0849	958.9	-22.94	31.5028	3.94688	0.20564	24.9039	2.44642
956.2	302.91	59.9016	61.2361	59.9153	64.2337	68.4257	958.8	-13.59	32.6409	3.97914	0.20715	25.9423	2.5124
956.1	45.2	59.7692	61.1145	59.7909	64.1394	71.5403	958.7	112.08	33.8474	4.01177	0.20868	27.0459	2.58103
956	46.53	59.7771	61.1334	59.8113	64.1861	75.8212	958.6	185.4	35.1294	4.04483	0.21022	28.2218	2.65255
955.9	140.56	59.7843	61.1517	59.8377	64.2325	81.3731	958.5	116.27	36.4919	4.07828	0.21178	29.4748	2.72703
955.8	227.44	59.7403	61.1189	59.8228	64.2283	88.4235	958.4	-16.95	37.9428	4.11214	0.21336	30.8126	2.80469
955.7	169.9	59.6489	61.0389	59.7752	64.1771	97.264	958.3	-59.79	39.491	4.14645	0.21495	32.2438	2.88576
955.6	131.73	59.5888	60.9904	59.7804	64.1579	108.294	958.2	-139.84	41.1435	4.18117	0.21657	33.7754	2.97033
955.5	153.79	59.5495	60.9627	59.8372	64.16	121.799	958.1	-52.32	42.9123	4.21635	0.2182	35.419	3.05873
955.4	231.08	59.4981	60.9231	59.9261	64.1506	138.041	958	24.14	44.8062	4.25195	0.21985	37.1834	3.15106
955.3	208.73	59.4046	60.8416	60.0351	64.0996	157.252	957.9	55.99	46.839	4.288	0.22152	39.0818	3.24762
955.2	251.55	59.3232	60.7723	60.2431	64.0613	179.644	957.8	63.69	49.0259	4.32454	0.2232	41.1294	3.34875
955.1	303.36	59.2184	60.6798	60.548	64.0003	205.301	957.7	11.21	51.3803	4.36152	0.22491	43.3393	3.45459
955	261.87	59.0853	60.5592	60.9881	63.9115	234.157	957.6	-7.65	53.9231	4.399	0.22664	45.7319	3.56559
954.9	192.14	58.9748	60.4612	61.6717	63.8459	266.107	957.5	6.83	56.6717	4.43695	0.22839	48.3244	3.68194
954.8	243.3	58.9022	60.4014	62.6889	63.8189	300.855	957.4	125	59.6509	4.47539	0.23015	51.1413	3.80406
954.7	406.59	58.8017	60.3137	64.0665	63.7646	337.788	957.3	102.89	62.8894	4.51435	0.23194	54.2107	3.93242
954.6	340.02	58.6121	60.1373	65.8633	63.6219	376.214	957.2	-58.5	66.4141	4.5538	0.23375	57.5593	4.06729
954.5	510.75	58.4588	59.9971	68.348	63.5161	415.37	957.1	-5.57	70.2646	4.59379	0.23558	61.226	4.20928
954.4	602.77	58.2122	59.764	71.5701	63.3177	454.171	957	52.14	74.4771	4.63429	0.23743	65.2467	4.35872
954.3	523.26	57.9154	59.4808	75.7888	63.0698	491.601	956.9	3.13	79.1015	4.67532	0.2393	69.6706	4.51623
954.2	486.52	57.6618	59.2409	81.3437	62.8658	526.57	956.8	31.62	84.1963	4.71693	0.2412	74.5557	4.68251
954.1	540.54	57.428	59.0211	88.5105	62.6824	557.957	956.7	124.55	89.8205	4.75907	0.24312	79.9603	4.85801
954	691.95	57.1647	58.7719	97.5628	62.4701	584.596	956.6	164.31	96.0579	4.8018	0.24506	85.9674	5.04363
953.9	777.62	56.8187	58.4402	108.821	62.1759	605.493	956.5	79.54	102.992	4.84508	0.24702	92.6601	5.23994
953.8	771.92	56.4258	58.0619	122.734	61.8356	619.911	956.4	195.81	110.737	4.88895	0.24901	100.151	5.44789
953.7	743.23	56.0358	57.6867	139.763	61.499	627.323	956.3	186.47	119.43	4.93345	0.25102	108.577	5.66855
953.6	531.03	55.6613	57.327	160.385	61.1786	627.454	956.2	131.03	129.227	4.97853	0.25306	118.092	5.90268
953.5	765.27	55.4022	57.083	185.113	60.9744	620.383	956.1	202.15	140.346	5.02426	0.25512	128.915	6.15172
953.4	790.74	55.0152	56.7114	214.137	60.6432	606.13	956	325.35	153.039	5.07059	0.25721	141.295	6.41661
953.3	752.11	54.6142	56.3259	247.967	60.2988	585.318	955.9	364.51	167.663	5.11757	0.25932	155.587	6.6989
953.2	877.92	54.234	55.9615	286.902	59.9761	558.76	955.8	455.25	184.691	5.16523	0.26146	172.264	7.00032
953.1	701.39	53.7851	55.5286	331.11	59.5855	527.274	955.7	394.58	204.729	5.21353	0.26362	191.929	7.32224
953	910.05	53.4321	55.1917	380.78	59.2917	492.129	955.6	430.21	228.642	5.26254	0.26581	215.447	7.66697
952.9	875.41	52.9652	54.7412	435.658	58.8849	454.231	955.5	610.06	257.525	5.31221	0.26803	243.909	8.03624
952.8	765.24	52.5169	54.3096	495.663	58.4978	414.83	955.4	664.52	292.861	5.36259	0.27028	278.795	8.43267
952.7	1077.83	52.1284	53.938	560.314	58.1713	375.108	955.3	722.95	336.549	5.41372	0.27256	322.004	8.85925
952.6	836	51.5693	53.3961	628.799	57.6752	335.782	955.2	771.81	390.837	5.46555	0.27486	375.779	9.31851
952.5	886.45	51.1418	52.9859	700.462	57.3117	298.062	955.1	925.72	458.498	5.51817	0.2772	442.888	9.81446
952.4	1021.2	50.6865	52.5482	774.101	56.9213	262.466	955	958.29	542.464	5.57151	0.27956	526.262	10.3504
952.3	1065.55	50.1575	52.0372	848.446	56.4584	229.457	954.9	1191.58	645.907	5.62563	0.28195	629.068	10.9312
952.2	1124.11	49.6041	51.5018	922.019	55.972	199.479	954.8	1285.52	771.851	5.68058	0.28438	754.323	11.5621
952.1	1052.17	49.0184	50.9345	993.351	55.4545	172.681	954.7	1370.53	922.357	5.7363	0.28684	904.086	12.2484
952	1193	48.4716	50.4064	1060.81	54.977	149.214	954.6	1503.58	1098.19	5.79287	0.28933	1079.12	12.9974
951.9	1239	47.8477	49.8015	1122.68	54.4234	128.869	954.5	1685.28	1296.53	5.85026	0.29185	1276.57	13.8161
951.8	1381.22	47.1985	49.1715	1177.48	53.8458	111.517	954.4	1833.13	1509.1	5.9085	0.2944	1488.18	14.7137
951.7	1197.27	46.4714	48.4639	1223.64	53.1913	96.8847	954.3	1809.63	1718.81	5.96765	0.29699	1696.85	15.7012
951.6	1308.86	45.8442	47.8565	1260.12	52.638	84.8472	954.2	1683.83	1897.62	6.02766	0.29961	1874.51	16.7895
951.5	1549.38	45.1557	47.1881	1285.68	52.0246	74.9498	954.1	1722.58	2011.69	6.08861	0.30227	1987.31	17.9942
951.4	1488.72	44.3359	46.3886	1299.53	51.2811	66.8045	954	1711.14	2033.58	6.15045	0.30496	2007.79	19.3305
951.3	1394.35	43.5485	45.622	1301.41	50.5714	60.2731	953.9	1680.02	1957.92	6.21324	0.30769	1930.58	20.8188
951.2	1592.97	42.8123	44.9068	1291.27	49.9142	55.1044	953.8	1652.13	1804.43	6.27704	0.31045	1775.36	22.4838
951.1	1268.63	41.9674	44.0832	1269.2	49.1495	50.8844	953.7	1691.77	1606.6	6.34178	0.31326	1575.59	24.3519
951	1348.62	41.2988	43.4362	1236.12	48.5626	47.686	953.6	1546.78	1395.6	6.40757	0.3161	1362.42	26.4595
950.9	1300	40.5862	42.7457	1192.7	47.933	45.1029	953.5	1317.05	1193.35	6.47435	0.31898	1157.71	28.8461
950.8	1195.84	39.8997	42.0815	1140.16	47.331	43.0521	953.4	1218.07	1011.39	6.54217	0.3219	972.963	31.5651
950.7	1021.06	39.2696	41.4742	1079.96	46.7869	41.4422	953.3	1210.73	854.329	6.61111	0.32486	812.709	34.6847
950.6	814.35	38.7346	40.9621	1013.62	46.3392	40.2123	953.2	1139.55	722.936	6.6811	0.32786	677.64	38.2871
950.5	877.21	38.3118	40.5627	942.825	46.0054	39.3043	953.1	898.88	615.487	6.75225	0.3309	565.912	42.4913
950.4	832.01	37.8546	40.1293	869.038	45.6387	38.5127	953	749.85	529.549	6.8245	0.33399	474.943	47.448
950.3	798.83	37.4217	39.7206	793.856	45.298	37.8524	952.9	778.53	462.169	6.89791	0.33711	401.559	53.3757
950.2	636.25	37.0067	39.3301	718.856	44.9767	37.285	952.8	699.44	410.532	6.97256	0.34029	342.639	60.5797
950.1	641.1	36.6801	39.0284	645.365	44.7456	36.8576	952.7	643.77	372.269	7.04839	0.3435	295.412	69.4659
950	545.43	36.3506	38.7243	574.551	44.5133	36.4624	952.6	635.82	345.425	7.1255	0.34677	257.347	80.6057
949.9	388.21	36.0731	38.4725	507.392	44.3347	36.1426	952.5	610.89	328.72	7.20383	0.35008	226.449	94.7168
949.8	429.25	35.8812	38.3068	444.637	44.2436	35.9238	952.4	523.67	321.419	7.28346	0.35343	201.064	112.718
949.7	391.79	35.6668	38.119	386.798	44.1317	35.6926	952.3	452.42	323.35	7.36447	0.35684	179.927	135.702
949.6	280.19	35.4727	37.9519	334.183	44.0422	35.4881	952.2	535.16	334.752	7.44679	0.3603	162.116	164.829
949.5	354.1	35.3393	37.846	287.043	44.0152	35.3484	952.1	543.4	356.119	7.53055	0.3638	146.904	201.321
949.4	384.3	35.1655	37.7002	245.228	43.9499	35.1709	952	529.51	387.894	7.61567	0.36736	133.787	246.124
949.3	330.37	34.9752	37.5384	208.585	43.8701	34.9783	951.9	442.95	430.142	7.70224	0.37097	122.365	299.704
949.2	218.53	34.8142	37.4062	176.938	43.8216	34.816	951.8	544.41	481.862	7.79035	0.37463	112.338	361.359
949.1	99.08	34.7141	37.3355	149.933	43.8362	34.7151	951.7	472.32	539.737	7.87993	0.37835	103.49	427.99
949	217.79	34.679	37.3303	127.202	43.918	34.6795	951.6	484.64	596.892	7.97112	0.38213	95.6297	492.909
948.9	259.12	34.5792	37.2609	108.166	43.9374	34.5795	951.5	666.43	641.977	8.06383	0.38596	88.624	544.903
948.8	390.71	34.4568	37.1695	92.413	43.9365	34.457	951.4	573.19	662.004	8.15818	0.38984	82.3496	571.106
948.7	255.78	34.2626	37.0068	79.4775	43.8662	34.2627	951.3	623.84	648.823	8.25425	0.39379	76.7057	563.469
948.6	142.58	34.1419	36.9181	69.073	43.8718	34.1419	951.2	554.7	604.822	8.35196	0.3978	71.6176	524.455
948.5	24.87	34.0828	36.8915	60.8146	43.9414	34.0828	951.1	563.11	541.012	8.45148	0.40187	67.01	465.149
948.4	286.32	34.0878	36.9297	54.349	44.0778	34.0878	951	525.65	470.163	8.55273	0.406	62.8299	398.374
948.3	102.21	33.9503	36.826	49.1572	44.0744	33.9503	950.9	531.7	401.461	8.6558	0.41019	59.0245	333.37
948.2	168.28	33.9131	36.8231	45.2192	44.1738	33.9131	950.8	585.5	339.772	8.76082	0.41446	55.5486	275.048
948.1	236.59	33.8399	36.7849	42.1636	44.2401	33.8399	950.7	482.32	286.986	8.86768	0.41878	52.3696	225.33
948	233.11	33.7294	36.71	39.7998	44.2719	33.7294	950.6	262.38	243.12	8.97658	0.42318	49.4515	184.269
947.9	174.95	33.6207	36.6376	38.0055	44.3085	33.6207	950.5	242.28	207.457	9.08743	0.42765	46.7699	151.172
947.8	111.97	33.5437	36.5975	36.6798	44.3799	33.5437	950.4	321.45	178.835	9.20035	0.43218	44.2987	124.904
947.7	301.67	33.5009	36.5923	35.723	44.4885	33.5009	950.3	309.44	156.017	9.31545	0.43679	42.0153	104.249
947.6	214.95	33.3548	36.4845	34.9137	44.4969	33.3548	950.2	205.62	137.862	9.43265	0.44147	39.9038	88.0844
947.5	-36.09	33.2558	36.4245	34.3393	44.5558	33.2558	950.1	182	123.322	9.55214	0.44624	37.9453	75.3786
947.4	27.98	33.2936	36.5021	34.0394	44.7548	33.2936	950	162.24	111.567	9.67385	0.45107	36.1274	65.3145
947.3	187.33	33.2965	36.5455	33.8048	44.9224	33.2965	949.9	103.05	101.92	9.7979	0.45598	34.4363	57.2302
947.2	192.19	33.2125	36.5028	33.5558	45.0067	33.2125	949.8	210.26	93.8747	9.92442	0.46098	32.8594	50.6299
947.1	182.89	33.1258	36.4582	33.3554	45.0921	33.1258	949.7	144.65	87.069	10.0533	0.46606	31.3886	45.161
947	72.77	33.0442	36.4195	33.1962	45.1861	33.0442	949.6	182.24	81.2256	10.1848	0.47123	30.013	40.5565
946.9	137.85	33.0226	36.4415	33.1223	45.344	33.0226	949.5	124.18	76.1566	10.3189	0.47647	28.7261	36.6352
946.8	122.8	32.9654	36.429	33.0302	45.4706	32.9654	949.4	159.07	71.7154	10.4556	0.48181	27.5197	33.2583
946.7	99.9	32.9165	36.4254	32.9582	45.6093	32.9165	949.3	47.2	67.7925	10.5951	0.48724	26.3868	30.3235
946.6	183.77	32.88	36.4353	32.9065	45.7648	32.88	949.2	33.2	64.3106	10.7373	0.49276	25.3226	27.758
946.5	53.62	32.7977	36.4003	32.8145	45.8789	32.7977	949.1	104.42	61.2007	10.8825	0.49837	24.3206	25.4992
946.4	95.8	32.7864	36.4372	32.7968	46.0683	32.7864	949	63.13	58.4143	11.0305	0.50408	23.3773	23.5024
946.3	59.77	32.752	36.452	32.7585	46.2396	32.752	948.9	-10.56	55.9071	11.1817	0.50989	22.4875	21.728
946.2	36.93	32.7373	36.4875	32.7413	46.4351	32.7373	948.8	24.35	53.6422	11.336	0.5158	21.6468	20.1435
946.1	204.95	32.735	36.5364	32.7374	46.6481	32.735	948.7	95.01	51.5928	11.4934	0.52182	20.8527	18.7248
946	71.07	32.6411	36.4948	32.6426	46.7745	32.6411	948.6	67.44	49.7314	11.6543	0.52794	20.1009	17.4483
945.9	90.87	32.6202	36.5272	32.6211	46.9791	32.6202	948.5	6.25	48.039	11.8184	0.53417	19.3893	16.2971
945.8	-117.17	32.5884	36.55	32.5889	47.1785	32.5884	948.4	-22.56	46.4962	11.986	0.5405	18.7146	15.255
945.7	-82.21	32.6701	36.6872	32.6704	47.4967	32.6701	948.3	20.09	45.0866	12.1573	0.54696	18.0741	14.3082
945.6	36.85	32.7327	36.8066	32.7329	47.8017	32.7327	948.2	50.01	43.7985	12.3323	0.55352	17.4661	13.4466
945.5	184.74	32.7304	36.8624	32.7306	48.0478	32.7304	948.1	39.05	42.6185	12.5111	0.56021	16.8879	12.6593
945.4	66.25	32.6476	36.8388	32.6477	48.2194	32.6476	948	-17.17	41.5379	12.6937	0.56702	16.3381	11.939
945.3	103.39	32.6293	36.881	32.6293	48.4621	32.6293	947.9	12.01	40.5471	12.8803	0.57395	15.8147	11.2781
945.2	97.54	32.5907	36.9043	32.5907	48.691	32.5907	947.8	43.65	39.6376	13.0712	0.58102	15.3157	10.6697
945.1	179.17	32.5553	36.9321	32.5553	48.93	32.5553	947.7	-57.73	38.8038	13.2663	0.58821	14.8401	10.1093
945	205.96	32.4754	36.9168	32.4754	49.1314	32.4754	947.6	-57.96	38.0386	13.4658	0.59554	14.386	9.59126
944.9	97.39	32.3808	36.8883	32.3808	49.3254	32.3808	947.5	43.08	37.3375	13.6698	0.603	13.9526	9.11209
944.8	-52.85	32.3454	36.9204	32.3454	49.5862	32.3454	947.4	22.57	36.6953	13.8785	0.61061	13.5385	8.66773
944.7	261.45	32.3918	37.0359	32.3918	49.9366	32.3918	947.3	-61.05	36.1073	14.092	0.61836	13.1422	8.25466
944.6	296.27	32.267	36.9817	32.267	50.1239	32.267	947.2	56.3	35.5705	14.3104	0.62626	12.7633	7.8705
944.5	292.38	32.1231	36.91	32.1231	50.3003	32.1231	947.1	21.33	35.0808	14.5341	0.63432	12.4002	7.51219
944.4	278.66	31.9812	36.8421	31.9812	50.4875	31.9812	947	-3.77	34.6359	14.7629	0.64252	12.0526	7.17787
944.3	305.68	31.8468	36.7833	31.8468	50.6912	31.8468	946.9	24.63	34.2327	14.9971	0.65089	11.7194	6.86528
944.2	94.26	31.6975	36.7115	31.6975	50.8892	31.6975	946.8	92.99	33.8686	15.2371	0.65943	11.3996	6.5724
944.1	182.09	31.6634	36.7567	31.6634	51.2123	31.6634	946.7	93.31	33.5417	15.4827	0.66813	11.0929	6.29796
944	370.3	31.5814	36.7558	31.5814	51.4972	31.5814	946.6	133.84	33.2498	15.7345	0.67701	10.7982	6.04012
943.9	332.99	31.3968	36.6543	31.3968	51.6899	31.3968	946.5	88.5	32.9914	15.9923	0.68606	10.5152	5.79788
943.8	207.4	31.2324	36.5751	31.2324	51.9138	31.2324	946.4	75.84	32.7648	16.2565	0.69529	10.2431	5.56986
943.7	326.18	31.1364	36.5663	31.1364	52.2171	31.1364	946.3	0.5	32.5684	16.5274	0.70472	9.98136	5.35486
943.6	313.39	30.9756	36.4948	30.9756	52.4674	30.9756	946.2	96.41	32.4011	16.805	0.71434	9.72961	5.15215
943.5	451.05	30.8217	36.4325	30.8217	52.7364	30.8217	946.1	56.05	32.2616	17.0898	0.72415	9.48711	4.96058
943.4	380.16	30.5926	36.2973	30.5926	52.9429	30.5926	946	51.39	32.1491	17.3817	0.73417	9.25368	4.77957
943.3	478.63	30.4021	36.203	30.4021	53.2011	30.4021	945.9	77.01	32.0625	17.6811	0.7444	9.02875	4.60826
943.2	469.9	30.1578	36.0574	30.1578	53.4189	30.1578	945.8	165.03	32.001	17.9886	0.75484	8.81177	4.44587
943.1	664.99	29.9181	35.919	29.9181	53.6558	29.9181	945.7	236.96	31.964	18.3039	0.76551	8.60263	4.29198
943	483.29	29.5719	35.6767	29.5719	53.8006	29.5719	945.6	181.52	31.9507	18.6277	0.7764	8.40072	4.14583
942.9	628.16	29.3246	35.5359	29.3246	54.0595	29.3246	945.5	255.69	31.9606	18.96	0.78753	8.20594	4.00708
942.8	460.72	28.9982	35.3189	28.9982	54.2556	28.9982	945.4	314.9	31.9932	19.3013	0.79889	8.01785	3.87517
942.7	432.64	28.7629	35.1959	28.7629	54.559	28.7629	945.3	315.61	32.0482	19.6521	0.81051	7.83603	3.74957
942.6	682.79	28.5428	35.0911	28.5428	54.8954	28.5428	945.2	315.78	32.1251	20.0123	0.82238	7.66042	3.63004
942.5	286.3	28.1862	34.8529	28.1862	55.1129	28.1862	945.1	479.09	32.2237	20.3826	0.83452	7.49053	3.51605
942.4	393.49	28.0455	34.8339	28.0455	55.5652	28.0455	945	540.31	32.3438	20.7631	0.84692	7.32633	3.40739
942.3	418.79	27.8463	34.7597	27.8463	55.9791	27.8463	944.9	513.67	32.4851	21.1544	0.85959	7.16746	3.30369
942.2	576.95	27.6332	34.6751	27.6332	56.3992	27.6332	944.8	595.78	32.6478	21.557	0.87257	7.0136	3.20458
942.1	468.36	27.3338	34.5079	27.3338	56.755	27.3338	944.7	729.58	32.8314	21.971	0.88583	6.86473	3.10991
942	568.53	27.0934	34.4033	27.0934	57.1917	27.0934	944.6	751.65	33.0364	22.3972	0.8994	6.72045	3.01931
941.9	630.49	26.7983	34.2479	26.7983	57.5973	26.7983	944.5	832.25	33.2624	22.8357	0.91328	6.58075	2.93266
941.8	535.43	26.4692	34.0628	26.4692	57.9939	26.4692	944.4	821.99	33.5097	23.2872	0.92749	6.44536	2.84967
941.7	473.63	26.1918	33.9333	26.1918	58.4674	26.1918	944.3	758.05	33.7786	23.7524	0.94203	6.31402	2.77011
941.6	524.95	25.9479	33.8418	25.9479	59.0019	25.9479	944.2	791.61	34.0689	24.2314	0.95691	6.18672	2.69387
941.5	327.05	25.676	33.7267	25.676	59.536	25.676	944.1	911.85	34.3813	24.7253	0.97216	6.06316	2.62068
941.4	485.21	25.5117	33.724	25.5117	60.2075	25.5117	944	928.82	34.7157	25.2341	0.98777	5.94333	2.55048
941.3	394.29	25.2611	33.64	25.2611	60.8243	25.2611	943.9	978.18	35.0726	25.7588	1.00375	5.82701	2.48305
941.2	447.13	25.06	33.6104	25.06	61.5226	25.06	943.8	817.74	35.4526	26.3002	1.02013	5.714	2.41822
941.1	389.4	24.8299	33.5573	24.8299	62.2267	24.8299	943.7	786.5	35.8557	26.8586	1.03691	5.60431	2.35593
941	467.45	24.6312	33.541	24.6312	62.9977	24.6312	943.6	928.97	36.283	27.4352	1.05412	5.49769	2.29597
940.9	492.12	24.3899	33.4878	24.3899	63.7639	24.3899	943.5	901.72	36.7344	28.0302	1.07174	5.39413	2.23831
940.8	334.1	24.1349	33.4272	24.1349	64.5569	24.1349	943.4	768.22	37.2108	28.6447	1.08981	5.29347	2.18278
940.7	506.68	23.966	33.4587	23.966	65.4772	23.966	943.3	814.53	37.7132	29.28	1.10836	5.19554	2.12927
940.6	473.07	23.7029	33.4027	23.7029	66.3483	23.7029	943.2	965	38.2417	29.9362	1.12737	5.10036	2.07772
940.5	523.31	23.4579	33.3716	23.4579	67.2834	23.4579	943.1	860.02	38.7977	30.6151	1.14688	5.00771	2.02799
940.4	431.74	23.1855	33.3201	23.1855	68.2401	23.1855	943	903.43	39.3814	31.3168	1.1669	4.91761	1.98006
940.3	357.77	22.9628	33.326	22.9628	69.2993	22.9628	942.9	932.74	39.9941	32.0429	1.18744	4.82992	1.93379
940.2	446.88	22.7803	33.3797	22.7803	70.4526	22.7803	942.8	895.48	40.6371	32.7949	1.20854	4.7445	1.88911
940.1	352.3	22.5491	33.393	22.5491	71.616	22.5491	942.7	909.18	41.3107	33.5732	1.2302	4.66138	1.84598
940	327.83	22.3694	33.4661	22.3694	72.8913	22.3694	942.6	981.48	42.017	34.3799	1.25245	4.58037	1.80428
939.9	345.14	22.2029	33.5615	22.2029	74.2447	22.2029	942.5	1027.55	42.7562	35.2154	1.27531	4.5015	1.764
939.8	375.51	22.0269	33.6567	22.0269	75.6583	22.0269	942.4	959.99	43.5302	36.0817	1.29879	4.42465	1.72505
939.7	370.23	21.8342	33.745	21.8342	77.1271	21.8342	942.3	802.8	44.3408	36.9808	1.32294	4.3497	1.68736
939.6	362.55	21.6443	33.8465	21.6443	78.6771	21.6443	942.2	909.4	45.1885	37.9132	1.34776	4.27669	1.65091
939.5	438.9	21.4585	33.9627	21.4585	80.3123	21.4585	942.1	935.91	46.0762	38.8818	1.37329	4.20545	1.6156
939.4	377.96	21.231	34.0485	21.231	81.9931	21.231	942	801.36	47.0043	39.8873	1.39955	4.13601	1.58143
939.3	299.53	21.0365	34.1795	21.0365	83.8012	21.0365	941.9	796.02	47.9753	40.9321	1.42656	4.06829	1.54834
939.2	242.61	20.8847	34.3654	20.8847	85.7495	20.8847	941.8	907.99	48.9919	42.0191	1.45438	4.00217	1.51625
939.1	28.4	20.7639	34.5956	20.7639	87.8357	20.7639	941.7	801.75	50.0549	43.1491	1.483	3.93768	1.48517
939	196.67	20.7597	34.9561	20.7597	90.1497	20.7597	941.6	748.17	51.1681	44.3258	1.51249	3.87471	1.45501
938.9	187.87	20.6638	35.2394	20.6638	92.4921	20.6638	941.5	763.97	52.3323	45.5504	1.54286	3.81326	1.42578
938.8	255.31	20.5727	35.5431	20.5727	94.9694	20.5727	941.4	786.34	53.5511	46.8263	1.57414	3.75327	1.39742
938.7	147.83	20.4447	35.8259	20.4447	97.5458	20.4447	941.3	834.19	54.8281	48.1571	1.60641	3.69465	1.36989
938.6	221.64	20.3753	36.1846	20.3753	100.33	20.3753	941.2	777.01	56.1647	49.5444	1.63966	3.63742	1.34317
938.5	73.03	20.2656	36.5208	20.2656	103.23	20.2656	941.1	715.7	57.5658	50.9931	1.67397	3.58148	1.31721
938.4	280.68	20.2369	36.9569	20.2369	106.381	20.2369	941	877.15	59.0333	52.5051	1.70935	3.52685	1.29201
938.3	335.16	20.0949	37.3003	20.0949	109.603	20.0949	940.9	677.52	60.5719	54.0851	1.74586	3.47345	1.26753
938.2	129.78	19.9232	37.635	19.9232	112.991	19.9232	940.8	756.27	62.1866	55.7381	1.78358	3.42123	1.24372
938.1	123.39	19.8633	38.1044	19.8633	116.705	19.8633	940.7	761.64	63.8799	57.4666	1.8225	3.37021	1.22059
938	200.21	19.8069	38.6009	19.8069	120.65	19.8069	940.6	793.52	65.6586	59.2775	1.86274	3.32029	1.19808
937.9	136.4	19.7085	39.0809	19.7085	124.801	19.7085	940.5	795.62	67.5258	61.1738	1.9043	3.2715	1.1762
937.8	145.59	19.6449	39.623	19.6449	129.26	19.6449	940.4	721.06	69.488	63.162	1.94727	3.22378	1.15492
937.7	81.57	19.5763	40.1883	19.5763	134.004	19.5763	940.3	664.63	71.5525	65.2495	1.99173	3.17707	1.1342
937.6	96.26	19.5425	40.8194	19.5425	139.106	19.5425	940.2	734.93	73.7234	67.4403	2.03771	3.13139	1.11404
937.5	217.32	19.5007	41.4746	19.5007	144.547	19.5007	940.1	702.74	76.0104	69.744	2.08532	3.08666	1.0944
937.4	263.19	19.3928	42.0983	19.3928	150.305	19.3928	940	649.43	78.4183	72.1656	2.13459	3.0429	1.07528
937.3	93.95	19.26	42.7344	19.26	156.462	19.26	939.9	567.25	80.957	74.7147	2.18562	3.00007	1.05667
937.2	194.47	19.2193	43.5016	19.2193	163.171	19.2193	939.8	550.3	83.6372	77.402	2.23854	2.95812	1.03852
937.1	177.79	19.1238	44.2567	19.1238	170.343	19.1238	939.7	541.38	86.4655	80.2342	2.29337	2.91706	1.02084
937	238.59	19.0373	45.0655	19.0373	178.087	19.0373	939.6	422.34	89.4562	83.2255	2.35027	2.87682	1.0036
936.9	169.08	18.9176	45.8895	18.9176	186.429	18.9176	939.5	437.45	92.6175	86.384	2.40928	2.83744	0.98681
936.8	280.82	18.8358	46.8037	18.8358	195.518	18.8358	939.4	437.91	95.9642	89.7244	2.47054	2.79886	0.97043
936.7	346.36	18.693	47.7122	18.693	205.325	18.693	939.3	398.46	99.5126	93.2629	2.5342	2.76104	0.95445
936.6	151.23	18.5144	48.6454	18.5144	215.981	18.5144	939.2	338.78	103.274	97.0109	2.60031	2.724	0.93887
936.5	178.46	18.442	49.7488	18.442	227.72	18.442	939.1	400.86	107.27	100.99	2.66908	2.68767	0.92365
936.4	255.9	18.3548	50.9069	18.3548	240.547	18.3548	939	413.41	111.515	105.214	2.74057	2.6521	0.90881
936.3	181.22	18.2253	52.0987	18.2253	254.577	18.2253	938.9	358.93	116.032	109.706	2.81497	2.61722	0.89433
936.2	106.66	18.1365	53.4115	18.1365	270.027	18.1365	938.8	292.23	120.848	114.492	2.89248	2.583	0.88018
936.1	330.7	18.0882	54.8539	18.0882	287.082	18.0882	938.7	295.76	125.981	119.592	2.97319	2.54947	0.86637
936	383.61	17.9179	56.2687	17.9179	305.746	17.9179	938.6	213.51	131.466	125.04	3.05737	2.51657	0.85288
935.9	299.4	17.7185	57.7581	17.7185	326.323	17.7185	938.5	244.63	137.33	130.861	3.14512	2.48433	0.83971
935.8	406.36	17.565	59.4073	17.565	349.127	17.565	938.4	329.62	143.609	137.093	3.2367	2.45269	0.82684
935.7	397.68	17.3531	61.12	17.3531	374.264	17.3531	938.3	374.07	150.347	143.779	3.33239	2.42164	0.81425
935.6	551.92	17.1457	62.9728	17.1457	402.089	17.1457	938.2	361.08	157.581	150.956	3.43232	2.39119	0.80196
935.5	432	16.8543	64.8871	16.8543	432.75	16.8543	938.1	342.51	165.369	158.68	3.53688	2.3613	0.78994
935.4	526.88	16.628	67.0275	16.628	466.7	16.628	938	292.89	173.756	167	3.64621	2.33198	0.77819
935.3	663.84	16.3498	69.2945	16.3498	504.14	16.3498	937.9	325.63	182.811	175.981	3.76069	2.3032	0.7667
935.2	675.33	15.997	71.6799	15.997	545.299	15.997	937.8	304.76	192.611	185.7	3.88071	2.27494	0.75546
935.1	533.51	15.6376	74.2755	15.6376	590.589	15.6376	937.7	228.81	203.224	196.226	4.00648	2.2472	0.74447
935	739.09	15.3553	77.184	15.3553	640.31	15.3553	937.6	345.53	214.757	207.665	4.13854	2.21996	0.73371
934.9	844.96	14.9608	80.2441	14.9608	694.538	14.9608	937.5	445.33	227.3	220.106	4.27715	2.19322	0.72319
934.8	1050.22	14.5085	83.5424	14.5085	753.54	14.5085	937.4	340.42	240.982	233.679	4.42282	2.16697	0.71289
934.7	950.27	13.9439	87.0552	13.9439	817.275	13.9439	937.3	262.02	255.953	248.533	4.57615	2.14116	0.70281
934.6	988.2	13.4335	90.9954	13.4335	885.928	13.4335	937.2	432.77	272.361	264.815	4.73748	2.11583	0.69294
934.5	1018.92	12.9022	95.3324	12.9022	959.086	12.9022	937.1	433	290.419	282.737	4.90759	2.09093	0.68328
934.4	1056.11	12.3539	100.135	12.3539	1036.26	12.3539	937	355.11	310.338	302.51	5.0869	2.06649	0.67382
934.3	1276.21	11.785	105.481	11.785	1116.62	11.785	936.9	432.64	332.408	324.424	5.2762	2.04246	0.66456
934.2	1262.01	11.0958	111.369	11.0958	1198.62	11.0958	936.8	444.65	356.988	348.837	5.47638	2.01885	0.65548
934.1	1176.26	10.414	118.07	10.414	1280.63	10.414	936.7	430.08	384.473	376.143	5.68801	1.99565	0.64659
934	1508.6	9.7785	125.805	9.7785	1360.16	9.7785	936.6	505.82	415.433	406.91	5.91226	1.97283	0.63787
933.9	1662.17	8.96161	134.61	8.96161	1434.07	8.96161	936.5	565.46	450.502	441.772	6.14987	1.95042	0.62933
933.8	1626.25	8.06049	144.95	8.06049	1499.14	8.06049	936.4	462.83	490.553	481.602	6.40206	1.92839	0.62097
933.7	1589.69	7.17841	157.413	7.17841	1551.92	7.17841	936.3	484.34	536.698	527.509	6.67023	1.90672	0.61276
933.6	1715.02	6.31586	172.697	6.31586	1589.26	6.31586	936.2	669.72	590.243	580.797	6.95538	1.88542	0.60473
933.5	1680.21	5.38458	191.607	5.38458	1608.52	5.38458	936.1	803.85	652.947	643.227	7.25936	1.86446	0.59684
933.4	1854.9	4.47162	215.431	4.47162	1608.41	4.47162	936	885.72	726.81	716.793	7.58346	1.84386	0.58911
933.3	1865.7	3.46307	245.605	3.46307	1588.75	3.46307	935.9	918.73	814.354	804.019	7.9297	1.82361	0.58153
933.2	1908.94	2.44806	284.065	2.44806	1550.94	2.44806	935.8	1081.56	918.566	907.888	8.30037	1.80367	0.57409
933.1	1887.61	1.40888	333.098	1.40888	1497.35	1.40888	935.7	1254.35	1042.64	1031.6	8.69733	1.78407	0.5668
933	2003.45	0.3808	395.256	0.3808	1431.26	0.3808	935.6	1402.24	1190.41	1178.96	9.12363	1.76478	0.55964
932.9	1887.79	-0.711	473.297	-0.711	1356.03	-0.711	935.5	1506.15	1365.58	1353.7	9.58167	1.7458	0.55262
932.8	1844.57	-1.74042	570.29	-1.74042	1275.12	-1.74042	935.4	1725.76	1572.16	1559.81	10.075	1.72714	0.54574
932.7	1991.85	-2.74677	688.792	-2.74677	1191.57	-2.74677	935.3	2077.47	1814	1801.14	10.6076	1.70876	0.53897
932.6	2064.65	-3.8338	831.106	-3.8338	1107.67	-3.8338	935.2	2297.18	2093.83	2080.42	11.183	1.69068	0.53234
932.5	1908.37	-4.96137	998.561	-4.96137	1025.46	-4.96137	935.1	2564.19	2413.74	2399.73	11.8068	1.67287	0.52582
932.4	2213.54	-6.00421	1191.66	-6.00421	946.396	-6.00421	935	2806.45	2772.78	2758.12	12.4836	1.65536	0.51942
932.3	2404.63	-7.21393	1409.04	-7.21393	871.099	-7.21393	934.9	3186.21	3166.81	3151.44	13.2201	1.63812	0.51314
932.2	2418.93	-8.52863	1647.33	-8.52863	800.277	-8.52863	934.8	3519.11	3585.77	3569.62	14.0239	1.62114	0.50697
932.1	2475.44	-9.85162	1901.46	-9.85162	734.219	-9.85162	934.7	3920.66	4010.24	3993.23	14.9023	1.60443	0.50092
932	2608.46	-11.2064	2162.96	-11.2064	673.049	-11.2064	934.6	4138.91	4411.21	4393.26	15.8661	1.58797	0.49497
931.9	2949.32	-12.6343	2420.72	-12.6343	616.613	-12.6343	934.5	4394.72	4748.71	4729.72	16.9253	1.57176	0.48913
931.8	3192.5	-14.2486	2660.28	-14.2486	564.596	-14.2486	934.4	4717.56	4979.55	4959.41	18.0935	1.55581	0.48339
931.7	3245.48	-15.9966	2864.06	-15.9966	516.88	-15.9966	934.3	4751.05	5068.05	5046.65	19.387	1.54009	0.47774
931.6	3548.58	-17.7742	3013.92	-17.7742	473.24	-17.7742	934.2	4776.15	4999.19	4976.37	20.8224	1.52461	0.4722
931.5	3477.23	-19.7181	3093.26	-19.7181	433.301	-19.7181	934.1	4784.14	4785.01	4760.61	22.423	1.50936	0.46675
931.4	3343.5	-21.6241	3092.61	-21.6241	396.942	-21.6241	934	4549.8	4459.84	4433.67	24.2128	1.49434	0.4614
931.3	3472.36	-23.4583	3011.76	-23.4583	363.885	-23.4583	933.9	4260.3	4066.88	4038.72	26.2238	1.47955	0.45614
931.2	3266.24	-25.3638	2860.21	-25.3638	333.736	-25.3638	933.8	3889.07	3646.22	3615.81	28.4949	1.46497	0.45097
931.1	3084.91	-27.158	2654.12	-27.158	306.369	-27.158	933.7	3590.19	3229.14	3196.17	31.0695	1.45061	0.44589
931	2867	-28.8543	2412.21	-28.8543	281.543	-28.8543	933.6	3082.25	2835.18	2799.3	34.0069	1.43645	0.44089
930.9	2474.86	-30.4327	2151.77	-30.4327	259.019	-30.4327	933.5	2795.55	2476.05	2436.81	37.3736	1.4225	0.43597
930.8	2292.72	-31.7982	1887.32	-31.7982	238.658	-31.7982	933.4	2503.55	2156.44	2113.34	41.2585	1.40876	0.43114
930.7	1852.86	-33.0651	1630.39	-33.0651	220.163	-33.0651	933.3	2227.61	1877.2	1829.6	45.7749	1.39521	0.42638
930.6	1641.19	-34.0931	1389.04	-34.0931	203.466	-34.0931	933.2	1897.73	1637.26	1584.4	51.058	1.38186	0.42171
930.5	1498.45	-35.0063	1168.97	-35.0063	188.295	-35.0063	933.1	1582.53	1433.59	1374.51	57.2967	1.36869	0.41711
930.4	1105.39	-35.8421	973.23	-35.8421	174.449	-35.8421	933	1484.08	1263.04	1196.55	64.7235	1.35572	0.41259
930.3	831.12	-36.4641	803.148	-36.4641	161.923	-36.4641	932.9	1377.24	1121.89	1046.47	73.6668	1.34293	0.40814
930.2	817.9	-36.937	658.614	-36.937	150.546	-36.937	932.8	1255.29	1006.63	920.305	84.5907	1.33032	0.40375
930.1	664.12	-37.4029	537.878	-37.4029	140.056	-37.4029	932.7	1166.26	914.373	814.499	98.1567	1.31788	0.39945
930	592.92	-37.7853	438.92	-37.7853	130.448	-37.7853	932.6	1111.77	842.689	725.562	115.427	1.30562	0.3952
929.9	564.52	-38.1291	358.911	-38.1291	121.588	-38.1291	932.5	1113.01	790.365	650.639	138.042	1.29353	0.39103
929.8	335.42	-38.4575	294.918	-38.4575	113.375	-38.4575	932.4	1080.65	757.448	587.138	168.641	1.28161	0.38692
929.7	423.51	-38.6613	244.315	-38.6613	105.865	-38.6613	932.3	1088.68	745.811	532.913	211.245	1.26985	0.38288
929.6	407.72	-38.9132	204.278	-38.9132	98.8188	-38.9132	932.2	1001.34	759.346	486.299	271.41	1.25825	0.3789
929.5	289.92	-39.1567	172.65	-39.1567	92.253	-39.1567	932.1	1169.64	803.757	445.843	356.293	1.24681	0.37498
929.4	371.41	-39.3361	147.562	-39.3361	86.1753	-39.3361	932	1244.71	885.542	410.485	473.45	1.23552	0.37112
929.3	307.81	-39.5599	127.356	-39.5599	80.4356	-39.5599	931.9	1233.83	1009.9	379.325	628.98	1.22439	0.36732
929.2	266.84	-39.7493	110.933	-39.7493	75.0861	-39.7493	931.8	1326.68	1175.69	351.655	822.456	1.21341	0.36358
929.1	301.92	-39.9164	97.3385	-39.9164	70.078	-39.9164	931.7	1329.16	1363.81	326.963	1035.29	1.20257	0.3599
929	208.68	-40.1027	85.8622	-40.1027	65.3491	-40.1027	931.6	1337.58	1521.77	304.783	1215.43	1.19188	0.35627
928.9	255.97	-40.2383	76.0619	-40.2383	60.9424	-40.2383	931.5	1396.34	1570.19	284.791	1283.87	1.18133	0.3527
928.8	192.39	-40.3998	67.4917	-40.3998	56.7578	-40.3998	931.4	1353.77	1469.36	266.689	1201.15	1.17092	0.34918
928.7	185.57	-40.5266	59.9589	-40.5266	52.8413	-40.5266	931.3	1288.45	1266.01	250.23	1014.27	1.16065	0.34571
928.6	231.77	-40.6499	53.2332	-40.6499	49.1399	-40.6499	931.2	1204.61	1038.43	235.237	801.7	1.15051	0.34229
928.5	91.15	-40.7984	47.1542	-40.7984	45.6136	-40.7984	931.1	1224.74	834.609	221.524	611.606	1.1405	0.33892
928.4	57.52	-40.8703	41.7157	-40.8703	42.3476	-40.8703	931	989.48	670.494	208.966	460.063	1.13063	0.33561
928.3	213.94	-40.9239	36.7772	-40.9239	39.2689	-40.9239	930.9	869.95	545.349	197.429	346.467	1.12088	0.33234
928.2	211.7	-41.0628	32.1785	-41.0628	36.2658	-41.0628	930.8	881.85	452.644	186.803	264.401	1.11126	0.32912
928.1	147.33	-41.2006	27.9504	-41.2006	33.4104	-41.2006	930.7	715.94	384.728	177.005	206.295	1.10176	0.32594
928	229.75	-41.3034	24.0898	-41.3034	30.7299	-41.3034	930.6	630.41	334.474	167.942	165.116	1.09238	0.32282
927.9	83.27	-41.4511	20.479	-41.4511	28.1337	-41.4511	930.5	602.36	296.428	159.554	135.47	1.08312	0.31973
927.8	179.34	-41.5191	17.2107	-41.5191	25.7366	-41.5191	930.4	506.57	266.653	151.772	113.491	1.07398	0.31669
927.7	127.38	-41.6395	14.1303	-41.6395	23.4017	-41.6395	930.3	360.14	242.566	144.534	96.6532	1.06495	0.3137
927.6	12.66	-41.7316	11.2921	-41.7316	21.1998	-41.7316	930.2	343.39	222.559	137.8	83.3917	1.05604	0.31074
927.5	125.84	-41.7612	8.71324	-41.7612	19.1611	-41.7612	930.1	276.96	205.564	131.517	72.6914	1.04723	0.30783
927.4	73.96	-41.8526	6.24999	-41.8526	17.154	-41.8526	930	307.21	190.915	125.653	63.9178	1.03854	0.30496
927.3	108.83	-41.9157	3.97511	-41.9157	15.2619	-41.9157	929.9	218.74	178.125	120.169	56.6233	1.02996	0.30213
927.2	87.4	-41.9979	1.82983	-41.9979	13.4343	-41.9979	929.8	208.29	166.841	115.03	50.4896	1.02148	0.29933
927.1	-71.63	-42.0684	-0.17035	-42.0684	11.6951	-42.0684	929.7	243.98	156.815	110.214	45.2909	1.01311	0.29658
927	-85.27	-42.0523	-1.95942	-42.0523	10.1168	-42.0523	929.6	97.49	147.831	105.689	40.8433	1.00483	0.29386
926.9	-74.04	-42.0287	-3.62796	-42.0287	8.61503	-42.0287	929.5	124.22	139.739	101.437	37.0148	0.99666	0.29118
926.8	206.88	-42.0113	-5.19964	-42.0113	7.17141	-42.0113	929.4	164.57	132.406	97.434	33.6949	0.98859	0.28854
926.7	173.54	-42.147	-6.82778	-42.147	5.63712	-42.147	929.3	120.89	125.723	93.6597	30.7965	0.98061	0.28593
926.6	78.79	-42.2645	-8.35046	-42.2645	4.17832	-42.2645	929.2	11.72	119.612	90.101	28.2548	0.97274	0.28336
926.5	30.15	-42.3305	-9.73925	-42.3305	2.82695	-42.3305	929.1	153.87	113.995	86.7379	26.0114	0.96495	0.28082
926.4	224.65	-42.37	-11.0263	-42.37	1.55415	-42.37	929	118.9	108.82	83.5603	24.0242	0.95726	0.27832
926.3	-24.11	-42.5155	-12.3503	-42.5155	0.22392	-42.5155	928.9	-16.81	104.033	80.553	22.2548	0.94967	0.27585
926.2	-40.52	-42.5256	-13.4734	-42.5256	-0.92328	-42.5256	928.8	48.12	99.5897	77.7025	20.6716	0.94215	0.27341
926.1	-43.53	-42.5267	-14.5281	-42.5267	-2.01784	-42.5267	928.7	59.41	95.4586	75.0013	19.2515	0.93474	0.27101
							928.6	69.97	91.6035	72.4362	17.9712	0.9274	0.26863
							928.5	99.53	88.0022	70.0012	16.8146	0.92015	0.26629
							928.4	-7.07	84.6288	67.6863	15.7655	0.91299	0.26398
							928.3	54	81.4607	65.4824	14.8107	0.90591	0.2617
							928.2	64.56	78.4837	63.3851	13.9402	0.89892	0.25945
							928.1	62.9	75.678	61.3853	13.1434	0.892	0.25722
							928	70.27	73.0328	59.4793	12.4133	0.88516	0.25503
							927.9	113.55	70.5337	57.6604	11.7421	0.87841	0.25286
							927.8	80.95	68.1679	55.9221	11.1233	0.87172	0.25072
							927.7	3.45	65.9282	54.262	10.5524	0.86512	0.24861
							927.6	-5.03	63.8025	52.6735	10.0239	0.85858	0.24652
							927.5	44.09	61.7852	51.1543	9.53428	0.85213	0.24446
							927.4	110.01	59.8674	49.6996	9.07958	0.84575	0.24243
							927.3	42.08	58.0412	48.3051	8.65632	0.83943	0.24042
							927.2	15.14	56.3027	46.9689	8.26213	0.83319	0.23843
							927.1	30.17	54.644	45.6866	7.89398	0.82701	0.23647
							927	13.08	53.062	44.4565	7.55004	0.82091	0.23454
							926.9	-21.45	51.5509	43.2753	7.22806	0.81487	0.23263
							926.8	1.35	50.1054	42.1397	6.92601	0.8089	0.23074
							926.7	-34.55	48.7233	41.0488	6.64264	0.803	0.22887
							926.6	-67.89	47.3992	39.9989	6.37612	0.79715	0.22703
							926.5	27.81	46.1313	38.9892	6.12544	0.79138	0.22521
							926.4	29.01	44.9155	38.0172	5.88923	0.78566	0.22341
							926.3	38.95	43.7483	37.0804	5.66627	0.78001	0.22163
							926.2	57.88	42.6284	36.1783	5.45584	0.77442	0.21987
							926.1	-40.24	41.5518	35.308	5.25678	0.76888	0.21814
							926	0	40.5176	34.4693	5.06851	0.76341	0.21642

## Sheet: Fig 2c
Fig 2c
R (Å)	Cu foil	CuN4-SAzyme	CuO	Cu2O	CuN3-SAzyme
	Y-axis
0	0.00415	0.03481	0.08562	0.09579	0.01726
0.03068	0.00437	0.03519	0.08765	0.09412	0.01786
0.06136	0.00487	0.0365	0.09322	0.08965	0.01933
0.09204	0.00539	0.03917	0.10107	0.08398	0.02098
0.12272	0.00569	0.04344	0.10978	0.07961	0.02217
0.1534	0.00561	0.04908	0.11811	0.07908	0.02248
0.18408	0.00503	0.05547	0.12513	0.0834	0.02183
0.21476	0.0039	0.06184	0.1302	0.09118	0.02061
0.24544	0.00223	0.0675	0.13297	0.09977	0.01988
0.27612	0.000222817	0.07202	0.13338	0.10657	0.02123
0.3068	0.00249	0.07539	0.13162	0.10979	0.02558
0.33748	0.00522	0.07807	0.12823	0.1086	0.0324
0.36816	0.00794	0.08102	0.12408	0.10328	0.04044
0.39884	0.01044	0.08545	0.12042	0.09554	0.04851
0.42951	0.01246	0.09242	0.11876	0.08874	0.05555
0.46019	0.0138	0.10225	0.12052	0.08755	0.06064
0.49087	0.01426	0.11437	0.1266	0.0952	0.06302
0.52155	0.01377	0.12759	0.13697	0.11065	0.06223
0.55223	0.01235	0.14051	0.15081	0.12997	0.05826
0.58291	0.01025	0.15185	0.16688	0.14921	0.05212
0.61359	0.00818	0.16076	0.18386	0.16549	0.04687
0.64427	0.00773	0.16709	0.20055	0.17716	0.0485
0.67495	0.01	0.17168	0.21595	0.18388	0.06156
0.70563	0.01387	0.17661	0.22931	0.18677	0.08426
0.73631	0.01806	0.18514	0.24014	0.18857	0.11282
0.76699	0.02183	0.20082	0.24823	0.19336	0.14443
0.79767	0.02473	0.2261	0.25377	0.20533	0.17697
0.82835	0.02647	0.26119	0.25733	0.22671	0.2087
0.85903	0.027	0.30428	0.26003	0.25667	0.23811
0.88971	0.02658	0.35245	0.26351	0.29207	0.264
0.92039	0.02587	0.4024	0.26986	0.32893	0.28549
0.95107	0.02606	0.45086	0.28135	0.36354	0.3022
0.98175	0.02846	0.49492	0.29996	0.39302	0.31437
1.01243	0.03362	0.53215	0.32689	0.41568	0.32292
1.04311	0.04102	0.56092	0.36234	0.43132	0.32956
1.07379	0.04967	0.58062	0.40562	0.4415	0.33662
1.10447	0.05859	0.59197	0.45548	0.44963	0.3468
1.13515	0.06692	0.59731	0.51038	0.46073	0.36252
1.16583	0.07392	0.6008	0.56869	0.48033	0.38524
1.19651	0.07896	0.60814	0.6288	0.51265	0.41505
1.22718	0.08157	0.62563	0.68914	0.5589	0.45064
1.25786	0.08143	0.65844	0.74822	0.61689	0.48976
1.28854	0.07848	0.70875	0.80464	0.68195	0.5297
1.31922	0.07305	0.77502	0.85709	0.74834	0.56771
1.3499	0.06617	0.8527	0.90438	0.81025	0.60124
1.38058	0.06008	0.9356	0.94544	0.86241	0.6281
1.41126	0.05854	1.01714	0.97932	0.9005	0.64655
1.44194	0.06522	1.09107	1.00524	0.92124	0.65531
1.47262	0.08031	1.1519	1.02257	0.92255	0.65365
1.5033	0.10115	1.19512	1.03083	0.90359	0.6413
1.53398	0.12491	1.21735	1.02974	0.86472	0.61853
1.56466	0.14936	1.2164	1.01918	0.80749	0.58605
1.59534	0.17289	1.19135	0.99921	0.73448	0.54498
1.62602	0.19452	1.1425	0.97006	0.64918	0.49678
1.6567	0.21412	1.07133	0.93212	0.55583	0.4432
1.68738	0.2328	0.98043	0.88596	0.45928	0.38617
1.71806	0.25337	0.87325	0.83228	0.36494	0.32772
1.74874	0.28033	0.75399	0.77189	0.27901	0.26993
1.77942	0.31909	0.6273	0.70576	0.20906	0.21484
1.8101	0.3743	0.49808	0.63493	0.16413	0.16449
1.84078	0.4484	0.37116	0.56055	0.14915	0.12109
1.87146	0.54131	0.25106	0.48386	0.15519	0.0874
1.90214	0.65104	0.14183	0.40625	0.16644	0.06714
1.93282	0.77433	0.04709	0.32932	0.17272	0.06227
1.9635	0.90713	0.03414	0.25522	0.17003	0.06801
1.99418	1.04483	0.09479	0.18753	0.15787	0.07727
2.02485	1.18247	0.1384	0.13407	0.13751	0.08649
2.05553	1.31493	0.16538	0.11157	0.11115	0.0948
2.08621	1.4371	0.17781	0.13055	0.08143	0.10238
2.11689	1.54413	0.17898	0.17298	0.05118	0.10953
2.14757	1.63164	0.17327	0.22156	0.0243	0.11627
2.17825	1.69592	0.16589	0.26931	0.0185	0.12225
2.20893	1.73416	0.1619	0.31353	0.03879	0.12689
2.23961	1.74454	0.16446	0.35311	0.06246	0.12958
2.27029	1.7264	0.17329	0.38757	0.08858	0.12985
2.30097	1.68022	0.18535	0.41676	0.11946	0.1276
2.33165	1.60766	0.1969	0.44078	0.15693	0.12315
2.36233	1.51143	0.20503	0.45984	0.20154	0.11737
2.39301	1.39521	0.20822	0.47426	0.25255	0.11162
2.42369	1.26341	0.2064	0.48442	0.3083	0.10757
2.45437	1.121	0.201	0.49074	0.36657	0.10663
2.48505	0.97322	0.19474	0.49364	0.42496	0.10932
2.51573	0.82538	0.1912	0.4935	0.48104	0.1149
2.54641	0.68258	0.19367	0.49068	0.53258	0.12172
2.57709	0.5496	0.20357	0.48548	0.57767	0.12792
2.60777	0.43074	0.21969	0.47812	0.61481	0.1319
2.63845	0.32989	0.23898	0.46875	0.64299	0.13253
2.66913	0.25055	0.25786	0.45747	0.66169	0.12923
2.69981	0.19551	0.27313	0.44431	0.6709	0.12204
2.73049	0.1649	0.28233	0.42925	0.67104	0.11166
2.76117	0.1535	0.28379	0.41226	0.66289	0.09965
2.79185	0.15239	0.27658	0.3933	0.64752	0.08861
2.82252	0.15433	0.26049	0.37233	0.62618	0.08214
2.8532	0.1558	0.23591	0.34936	0.60016	0.08334
2.88388	0.15577	0.20378	0.32443	0.57072	0.09229
2.91456	0.15423	0.16548	0.29762	0.53902	0.10605
2.94524	0.15141	0.12283	0.26908	0.506	0.12116
2.97592	0.14759	0.07824	0.23903	0.47245	0.13494
3.0066	0.14336	0.03716	0.20773	0.43894	0.14565
3.03728	0.14009	0.03245	0.17548	0.40589	0.15224
3.06796	0.14012	0.06815	0.14266	0.37364	0.15427
3.09864	0.1463	0.10544	0.1097	0.34247	0.15183
3.12932	0.16056	0.13822	0.07709	0.31271	0.14549
3.16	0.18272	0.16477	0.04567	0.28472	0.13631
3.19068	0.21065	0.18428	0.01901	0.25892	0.12586
3.22136	0.24137	0.19641	0.02387	0.2358	0.11611
3.25204	0.27183	0.20125	0.04929	0.21579	0.10917
3.28272	0.29934	0.19925	0.07479	0.19921	0.10667
3.3134	0.32171	0.19123	0.09837	0.18617	0.10893
3.34408	0.33734	0.17834	0.11951	0.17647	0.11482
3.37476	0.34527	0.16202	0.13791	0.16958	0.12242
3.40544	0.34522	0.14405	0.15341	0.16477	0.1299
3.43612	0.33757	0.12655	0.16592	0.16123	0.13587
3.4668	0.32331	0.11186	0.17539	0.1582	0.13952
3.49748	0.30398	0.10222	0.18187	0.15509	0.1405
3.52816	0.28154	0.09881	0.18543	0.15146	0.13885
3.55884	0.25818	0.10092	0.18619	0.14711	0.13492
3.58952	0.23619	0.10638	0.18434	0.14194	0.12928
3.62019	0.2177	0.11278	0.18007	0.13601	0.12262
3.65087	0.20451	0.1183	0.17362	0.12947	0.11563
3.68155	0.19798	0.12183	0.16522	0.1225	0.1089
3.71223	0.19899	0.12283	0.15514	0.11536	0.10282
3.74291	0.20812	0.12118	0.14363	0.10828	0.09751
3.77359	0.22558	0.11704	0.13096	0.10154	0.09284
3.80427	0.25115	0.11075	0.11736	0.09541	0.0885
3.83495	0.28407	0.10272	0.10307	0.09016	0.08414
3.86563	0.32294	0.09339	0.08831	0.08601	0.07949
3.89631	0.36588	0.08318	0.07329	0.08317	0.07437
3.92699	0.41065	0.07242	0.05822	0.0817	0.0688
3.95767	0.45488	0.0614	0.04329	0.08158	0.0629
3.98835	0.49619	0.05031	0.02882	0.08261	0.05688
4.01903	0.53244	0.03934	0.01556	0.08449	0.05098
4.04971	0.5618	0.02875	0.00887	0.08687	0.04543
4.08039	0.58292	0.01914	0.01716	0.0894	0.04035
4.11107	0.595	0.01262	0.02884	0.09176	0.03582
4.14175	0.59789	0.01377	0.04029	0.09371	0.03188
4.17243	0.59206	0.02075	0.0509	0.09512	0.02863
4.20311	0.57862	0.02906	0.06045	0.09592	0.02628
4.23379	0.55921	0.03721	0.06875	0.09614	0.02522
4.26447	0.53595	0.0447	0.07567	0.09586	0.02577
4.29515	0.51119	0.05128	0.08109	0.09521	0.02789
4.32583	0.48729	0.05684	0.08491	0.09433	0.03112
4.35651	0.46627	0.06126	0.08707	0.09335	0.03482
4.38719	0.44951	0.06449	0.08752	0.09234	0.03837
4.41786	0.43754	0.06645	0.08628	0.09133	0.04124
4.44854	0.42999	0.06707	0.08343	0.09033	0.04303
4.47922	0.4259	0.06626	0.07912	0.08928	0.04351
4.5099	0.424	0.06393	0.07363	0.08816	0.04255
4.54058	0.42321	0.06	0.06739	0.08693	0.04017
4.57126	0.42274	0.05445	0.06111	0.08563	0.03658
4.60194	0.42229	0.04732	0.05583	0.0843	0.03211
4.63262	0.42189	0.03878	0.05298	0.08304	0.02731
4.6633	0.42176	0.02918	0.05388	0.082	0.02299
4.69398	0.42212	0.01939	0.05904	0.08131	0.02014
4.72466	0.42301	0.01241	0.06784	0.08109	0.0195
4.75534	0.42413	0.01516	0.07913	0.08146	0.02079
4.78602	0.42492	0.02455	0.09186	0.08249	0.02291
4.8167	0.42456	0.03497	0.10516	0.08418	0.02477
4.84738	0.4222	0.04468	0.11841	0.08652	0.02569
4.87806	0.41703	0.05293	0.1311	0.08945	0.0253
4.90874	0.40848	0.05924	0.14284	0.09285	0.02345
4.93942	0.39629	0.0633	0.15331	0.09657	0.02018
4.9701	0.38053	0.06495	0.16227	0.10041	0.01567
5.00078	0.36163	0.06419	0.16951	0.10417	0.01027
5.03146	0.34031	0.06119	0.17493	0.10761	0.00482
5.06214	0.31753	0.05628	0.17844	0.11052	0.00469
5.09282	0.29437	0.04998	0.18004	0.1127	0.01029
5.1235	0.27186	0.04304	0.17981	0.11401	0.01609
5.15418	0.25092	0.03652	0.17786	0.1144	0.02119
5.18486	0.2321	0.03179	0.1744	0.11386	0.0252
5.21553	0.21558	0.03016	0.16969	0.11248	0.02789
5.24621	0.20114	0.03183	0.16406	0.11041	0.0291
5.27689	0.18821	0.03558	0.1579	0.10785	0.02881
5.30757	0.17615	0.03989	0.15166	0.10498	0.02704
5.33825	0.16433	0.04364	0.1458	0.10197	0.02395
5.36893	0.15236	0.04619	0.14079	0.09894	0.01973
5.39961	0.14012	0.0472	0.13701	0.09586	0.01465
5.43029	0.12776	0.04656	0.13475	0.09266	0.00904
5.46097	0.11566	0.04429	0.1341	0.08915	0.00338
5.49165	0.10428	0.04054	0.13497	0.08513	0.00316
5.52233	0.09409	0.03553	0.13707	0.08041	0.00833
5.55301	0.08536	0.02952	0.14002	0.07483	0.01304
5.58369	0.07805	0.02283	0.14336	0.06835	0.01691
5.61437	0.07183	0.01576	0.14666	0.061	0.01976
5.64505	0.06612	0.00865	0.14951	0.05295	0.02149
5.67573	0.06033	0.00223	0.15158	0.04447	0.02209
5.70641	0.05398	0.00535	0.1526	0.03599	0.02158
5.73709	0.04685	0.01116	0.15239	0.02814	0.02008
5.76777	0.03899	0.0163	0.15083	0.02194	0.01772
5.79845	0.03084	0.02057	0.14787	0.01877	0.01471
5.82913	0.02339	0.02389	0.14351	0.01936	0.01126
5.85981	0.01863	0.02624	0.1378	0.02249	0.00765
5.89049	0.01896	0.02762	0.13085	0.02643	0.00434
5.92117	0.02366	0.02806	0.12281	0.03019	0.00287
5.95185	0.02995	0.02764	0.11384	0.03339	0.00468
5.98253	0.03615	0.02646	0.10416	0.03595	0.00715
6.0132	0.04155	0.02464	0.09399	0.03799	0.00928
6.04388	0.04591	0.02233	0.0836	0.03967	0.01086
6.07456	0.0492	0.01975	0.07325	0.04118	0.01185
6.10524	0.05153	0.01721	0.06326	0.04266	0.0123
6.13592	0.05306	0.01513	0.05398	0.04416	0.01234
6.1666	0.05393	0.01403	0.04582	0.04567	0.01214
6.19728	0.05425	0.01434	0.03921	0.04706	0.01194
6.22796	0.05406	0.01597	0.0346	0.04822	0.012
6.25864	0.05336	0.01848	0.03221	0.04901	0.01249
6.28932	0.05218	0.02138	0.03184	0.04935	0.01344
6.32	0.0507	0.02434	0.03286	0.04918	0.01471
6.35068	0.04932	0.02713	0.03456	0.04852	0.01611
6.38136	0.04878	0.02964	0.03634	0.04744	0.01743
6.41204	0.05003	0.03182	0.03784	0.04603	0.01851
6.44272	0.05389	0.03368	0.03883	0.04442	0.0192
6.4734	0.0606	0.0353	0.03922	0.04271	0.01943
6.50408	0.06975	0.03676	0.03902	0.04101	0.01914
6.53476	0.08051	0.03817	0.03826	0.03937	0.01831
6.56544	0.09192	0.0396	0.03703	0.0378	0.01698
6.59612	0.10308	0.04109	0.03547	0.03626	0.01518
6.6268	0.11314	0.0426	0.03369	0.0347	0.01298
6.65748	0.12136	0.04403	0.03186	0.03305	0.01047
6.68816	0.12711	0.04522	0.03012	0.03127	0.00775
6.71884	0.1299	0.046	0.02859	0.02933	0.00491
6.74952	0.12936	0.04617	0.02736	0.02721	0.00208
6.7802	0.12531	0.0456	0.02647	0.02494	0.000922187
6.81087	0.11769	0.04417	0.02589	0.02255	0.00349
6.84155	0.10664	0.04183	0.02554	0.02009	0.00596
6.87223	0.09246	0.03861	0.02532	0.01763	0.00824
6.90291	0.07559	0.03461	0.02512	0.01519	0.0103
6.93359	0.05673	0.03002	0.02484	0.01284	0.01216
6.96427	0.03712	0.02515	0.02439	0.0106	0.01383
6.99495	0.02078	0.02047	0.02375	0.00852	0.01532
7.02563	0.02276	0.01676	0.02289	0.00664	0.01664
7.05631	0.04072	0.01499	0.02185	0.00502	0.01777
7.08699	0.06131	0.01568	0.02068	0.00376	0.0187
7.11767	0.08143	0.01813	0.01948	0.00298	0.01937
7.14835	0.1001	0.0212	0.01835	0.00273	0.01974
7.17903	0.11675	0.02412	0.01746	0.00281	0.01975
7.20971	0.13107	0.02647	0.01691	0.00294	0.01936
7.24039	0.14283	0.02803	0.01681	0.00296	0.01856
7.27107	0.15195	0.02871	0.01716	0.00285	0.01734
7.30175	0.15843	0.02852	0.01789	0.00277	0.01575
7.33243	0.16237	0.02751	0.01889	0.00305	0.01386
7.36311	0.16391	0.02578	0.02	0.00394	0.01181
7.39379	0.16328	0.02345	0.02109	0.00537	0.00979
7.42447	0.16072	0.02068	0.02205	0.00719	0.00812
7.45515	0.1565	0.01764	0.02279	0.00923	0.00724
7.48583	0.15094	0.01454	0.02326	0.01136	0.00742
7.51651	0.14435	0.01165	0.0234	0.01349	0.00844
7.54719	0.13706	0.00942	0.02321	0.01554	0.00983
7.57787	0.12942	0.00843	0.02268	0.01744	0.01121
7.60854	0.12176	0.00898	0.02186	0.01916	0.01236
7.63922	0.1144	0.01065	0.02078	0.02069	0.01315
7.6699	0.10761	0.01277	0.01954	0.02204	0.01354
7.70058	0.10158	0.01492	0.01823	0.02326	0.01352
7.73126	0.09639	0.01689	0.01702	0.02441	0.01311
7.76194	0.09201	0.01858	0.01607	0.02555	0.01238
7.79262	0.08828	0.01997	0.01559	0.02673	0.01144
7.8233	0.08494	0.02109	0.01573	0.02797	0.01045
7.85398	0.08172	0.02201	0.01653	0.02926	0.00967
7.88466	0.07834	0.02286	0.01791	0.03054	0.00936
7.91534	0.07461	0.02377	0.01973	0.03175	0.00975
7.94602	0.07041	0.02484	0.02182	0.0328	0.01087
7.9767	0.06574	0.02611	0.02403	0.03359	0.01254
8.00738	0.06072	0.02756	0.02625	0.03407	0.01454
8.03806	0.05559	0.0291	0.02837	0.03418	0.01667
8.06874	0.05071	0.03057	0.03033	0.03392	0.01878
8.09942	0.04655	0.03182	0.03208	0.03331	0.02077
8.1301	0.04358	0.03269	0.03356	0.03242	0.02256
8.16078	0.04217	0.03304	0.03476	0.03134	0.0241
8.19146	0.04241	0.03278	0.03564	0.03021	0.02534
8.22214	0.04405	0.0319	0.03621	0.02918	0.02627
8.25282	0.04662	0.03043	0.03646	0.02839	0.02688
8.2835	0.04964	0.02847	0.03638	0.02796	0.02718
8.31418	0.05272	0.02624	0.036	0.02795	0.02716
8.34486	0.05557	0.02403	0.03532	0.02836	0.02682
8.37554	0.05805	0.02222	0.03437	0.02916	0.02618
8.40621	0.06008	0.02122	0.03317	0.03026	0.02523
8.43689	0.06166	0.0213	0.03175	0.03158	0.02398
8.46757	0.06286	0.02242	0.03014	0.03306	0.02243
8.49825	0.06373	0.02428	0.02839	0.03462	0.02062
8.52893	0.06435	0.02646	0.02653	0.03622	0.01857
8.55961	0.0648	0.02859	0.02462	0.03779	0.01636
8.59029	0.06512	0.03039	0.02271	0.03926	0.01408
8.62097	0.06534	0.03165	0.02087	0.04057	0.01187
8.65165	0.06547	0.03224	0.01918	0.04163	0.00989
8.68233	0.06551	0.03209	0.01771	0.04237	0.00832
8.71301	0.06541	0.03118	0.01656	0.0427	0.00731
8.74369	0.06516	0.02952	0.01579	0.04257	0.00687
8.77437	0.06472	0.02715	0.01545	0.04197	0.00685
8.80505	0.06405	0.02415	0.01554	0.0409	0.00705
8.83573	0.06313	0.02061	0.01599	0.03942	0.00743
8.86641	0.06193	0.01663	0.01673	0.03761	0.00812
8.89709	0.06043	0.01235	0.01765	0.03561	0.0094
8.92777	0.05862	0.00797	0.01867	0.03355	0.01145
8.95845	0.05649	0.00407	0.01971	0.03158	0.01435
8.98913	0.05402	0.00374	0.0207	0.02984	0.01798
9.01981	0.05122	0.00732	0.0216	0.02838	0.02222
9.05049	0.04811	0.01136	0.02239	0.02721	0.02689
9.08117	0.0447	0.01516	0.02302	0.02626	0.03185
9.11185	0.04104	0.01854	0.0235	0.0254	0.03695
9.14253	0.03722	0.02137	0.0238	0.02451	0.04205
9.17321	0.03337	0.02358	0.02393	0.02345	0.04702
9.20388	0.02969	0.0251	0.02387	0.02217	0.05175
9.23456	0.02646	0.0259	0.02364	0.02065	0.05613
9.26524	0.02408	0.02598	0.02325	0.01893	0.06006
9.29592	0.02292	0.02536	0.02269	0.0171	0.06343
9.3266	0.02316	0.02407	0.02199	0.01531	0.06614
9.35728	0.02466	0.02218	0.02116	0.01372	0.06809
9.38796	0.02698	0.01978	0.02022	0.01248	0.06917
9.41864	0.02966	0.01698	0.01919	0.01169	0.06931
9.44932	0.03229	0.01389	0.0181	0.01129	0.06845
9.48	0.03459	0.01066	0.01697	0.01116	0.06654
9.51068	0.03635	0.00748	0.01585	0.01109	0.06361
9.54136	0.03747	0.00479	0.01478	0.01092	0.05972
9.57204	0.0379	0.00374	0.01379	0.01054	0.05498
9.60272	0.03767	0.00515	0.01293	0.00989	0.04961
9.6334	0.03692	0.00747	0.01225	0.00898	0.0439
9.66408	0.03581	0.00983	0.01179	0.00785	0.03826
9.69476	0.03463	0.01194	0.01155	0.00655	0.03325
9.72544	0.03368	0.01374	0.01153	0.00518	0.02957
9.75612	0.03328	0.01517	0.01169	0.00382	0.02789
9.7868	0.03365	0.01623	0.01198	0.00253	0.02845
9.81748	0.03485	0.01693	0.01234	0.0014	0.03082
9.84816	0.03678	0.01727	0.01271	0.00047664	0.03424
9.87884	0.03917	0.01728	0.01304	0.000444268	0.03804
9.90952	0.04175	0.01698	0.01327	0.00101	0.04176
9.9402	0.04425	0.01642	0.01339	0.00148	0.04516
9.97088	0.04645	0.0156	0.01336	0.00192	0.04809

## Sheet: Fig 2d
Fig 2d
R (Å)	Fitting	CuN3-SAzyme
	Y-axis
0	0.02625	0.01924
0.03068	0.02637	0.02009
0.06136	0.02654	0.02246
0.09204	0.0264	0.02594
0.12272	0.02553	0.03005
0.1534	0.02365	0.03437
0.18408	0.02089	0.03847
0.21476	0.0181	0.04202
0.24544	0.01733	0.04478
0.27612	0.02069	0.04668
0.3068	0.02768	0.0479
0.33748	0.03643	0.0489
0.36816	0.04542	0.05045
0.39884	0.0535	0.0534
0.42951	0.05972	0.05838
0.46019	0.06328	0.06547
0.49087	0.06363	0.07425
0.52155	0.06052	0.08401
0.55223	0.05436	0.09401
0.58291	0.0469	0.10367
0.61359	0.04274	0.11267
0.64427	0.04875	0.12101
0.67495	0.06645	0.12908
0.70563	0.09182	0.13756
0.73631	0.12132	0.14732
0.76699	0.15263	0.15915
0.79767	0.18398	0.17351
0.82835	0.21391	0.19036
0.85903	0.24115	0.20916
0.88971	0.26474	0.22905
0.92039	0.28407	0.24902
0.95107	0.29898	0.26816
0.98175	0.3099	0.28583
1.01243	0.31788	0.30181
1.04311	0.32466	0.3164
1.07379	0.33248	0.33048
1.10447	0.34378	0.34539
1.13515	0.3606	0.36272
1.16583	0.38402	0.38388
1.19651	0.41386	0.40976
1.22718	0.44877	0.44033
1.25786	0.48659	0.47463
1.28854	0.52479	0.51094
1.31922	0.56084	0.54699
1.3499	0.59239	0.58034
1.38058	0.6174	0.60857
1.41126	0.63427	0.62951
1.44194	0.64183	0.64135
1.47262	0.63939	0.64278
1.5033	0.62677	0.63303
1.53398	0.60421	0.61189
1.56466	0.57244	0.57978
1.59534	0.53253	0.53764
1.62602	0.48591	0.48695
1.6567	0.43424	0.42962
1.68738	0.37935	0.36796
1.71806	0.32315	0.30457
1.74874	0.26756	0.24238
1.77942	0.21444	0.18482
1.8101	0.16559	0.1363
1.84078	0.12284	0.10308
1.87146	0.08837	0.09119
1.90214	0.06534	0.0972
1.93282	0.05678	0.10952
1.9635	0.06044	0.11994
1.99418	0.06947	0.1251
2.02485	0.07935	0.12425
2.05553	0.0886	0.11797
2.08621	0.097	0.10763
2.11689	0.10463	0.09521
2.14757	0.11145	0.08319
2.17825	0.11721	0.07427
2.20893	0.12153	0.07054
2.23961	0.12402	0.072
2.27029	0.12446	0.07663
2.30097	0.1229	0.08188
2.33165	0.11974	0.08594
2.36233	0.11578	0.08786
2.39301	0.11213	0.08743
2.42369	0.10997	0.085
2.45437	0.11017	0.08126
2.48505	0.11286	0.07716
2.51573	0.11735	0.07358
2.54641	0.12238	0.07117
2.57709	0.12655	0.07003
2.60777	0.12863	0.06978
2.63845	0.12775	0.06972
2.66913	0.1235	0.06911
2.69981	0.116	0.06745
2.73049	0.106	0.06452
2.76117	0.09503	0.06042
2.79185	0.08559	0.05556
2.82252	0.08088	0.05056
2.8532	0.08331	0.04623
2.88388	0.09252	0.04327
2.91456	0.10582	0.04202
2.94524	0.12018	0.04222
2.97592	0.13327	0.04314
3.0066	0.1435	0.044
3.03728	0.14992	0.04417
3.06796	0.15209	0.04334
3.09864	0.15004	0.04146
3.12932	0.14425	0.03872
3.16	0.13568	0.03554
3.19068	0.1257	0.03248
3.22136	0.11611	0.03014
3.25204	0.10886	0.02894
3.28272	0.10561	0.02888
3.3134	0.1069	0.02957
3.34408	0.11193	0.03042
3.37476	0.11901	0.03093
3.40544	0.12636	0.03077
3.43612	0.13258	0.02984
3.4668	0.13677	0.02821
3.49748	0.13849	0.02613
3.52816	0.13769	0.02396
3.55884	0.1346	0.02214
3.58952	0.12969	0.02101
3.62019	0.12352	0.02071
3.65087	0.11671	0.02103
3.68155	0.10979	0.0216
3.71223	0.10315	0.02202
3.74291	0.09698	0.02203
3.77359	0.09125	0.0215
3.80427	0.0858	0.02043
3.83495	0.08039	0.01897
3.86563	0.07482	0.01736
3.89631	0.069	0.01591
3.92699	0.06297	0.0149
3.95767	0.05685	0.01451
3.98835	0.05087	0.01467
4.01903	0.04525	0.0151
4.04971	0.04017	0.01552
4.08039	0.0357	0.01568
4.11107	0.0318	0.01546
4.14175	0.02838	0.01482
4.17243	0.02544	0.01383
4.20311	0.02318	0.01263
4.23379	0.02205	0.01141
4.26447	0.02254	0.01038
4.29515	0.02476	0.00973
4.32583	0.02824	0.00951
4.35651	0.03229	0.0096
4.38719	0.03621	0.0098
4.41786	0.03945	0.00992
4.44854	0.0416	0.00983
4.47922	0.04236	0.00949
4.5099	0.04162	0.00893
4.54058	0.03938	0.00821
4.57126	0.03582	0.00747
4.60194	0.03127	0.00685
4.63262	0.02626	0.00647
4.6633	0.02159	0.00636
4.69398	0.01837	0.00645
4.72466	0.01758	0.00662
4.75534	0.01902	0.00673
4.78602	0.02141	0.0067
4.8167	0.02354	0.00649
4.84738	0.02468	0.00611
4.87806	0.02444	0.0056
4.90874	0.02271	0.00503
4.93942	0.0196	0.00448
4.9701	0.01543	0.00403
5.00078	0.01104	0.00374
5.03146	0.00867	0.0036
5.06214	0.01108	0.00355
5.09282	0.01638	0.00351
5.1235	0.02217	0.00341
5.15418	0.02746	0.00321
5.18486	0.03173	0.00292
5.21553	0.03464	0.00256
5.24621	0.036	0.00217
5.27689	0.03573	0.00182
5.30757	0.03385	0.00157
5.33825	0.03049	0.00149
5.36893	0.02583	0.00154
5.39961	0.02017	0.00164
5.43029	0.01383	0.00171
5.46097	0.00716	0.00173
5.49165	0.000623492	0.00167
5.52233	0.00579	0.00153
5.55301	0.01138	0.00135
5.58369	0.01603	0.00116
5.61437	0.01953	0.000978612
5.64505	0.02177	0.000862803
5.67573	0.0227	0.000825552
5.70641	0.02236	0.000845327
5.73709	0.02084	0.000879865
5.76777	0.01832	0.000895138
5.79845	0.01506	0.000873987
5.82913	0.01141	0.000812968
5.85981	0.00796	0.000717929
5.89049	0.00601	0.000600627
5.92117	0.00698	0.000476285
5.95185	0.00966	0.00036175
5.98253	0.01248	0.000273236
6.0132	0.01485	0.000220008
6.04388	0.01653	0.000193866
6.07456	0.0174	0.000173018
6.10524	0.01748	0.000140314
6.13592	0.01684	8.98628e-05
6.1666	0.0156	2.81207e-05
6.19728	0.01396	6.46174e-05
6.22796	0.0122	0.000148564
6.25864	0.01067	0.00023364
6.28932	0.00972	0.000314518
6.32	0.00956	0.000389071
6.35068	0.01008	0.000457482
6.38136	0.0109	0.000521343
6.41204	0.01165	0.000582307
6.44272	0.01207	0.000640789
6.4734	0.012	0.000695296
6.50408	0.0114	0.000742701
6.53476	0.01025	0.000779266
6.56544	0.00859	0.00080195
6.59612	0.00653	0.000809596
6.6268	0.00421	0.000803714
6.65748	0.00205	0.000788611
6.68816	0.00225	0.00077063
6.71884	0.00457	0.000756286
6.74952	0.00705	0.000749667
6.7802	0.00938	0.000750385
6.81087	0.01144	0.000753631
6.84155	0.01319	0.0007525
6.87223	0.01461	0.00074131
6.90291	0.01571	0.000718699
6.93359	0.01651	0.000690084
6.96427	0.01706	0.000668925
6.99495	0.01739	0.000674251
7.02563	0.01755	0.000721284
7.05631	0.01755	0.000810657
7.08699	0.01742	0.000928594
7.11767	0.01717	0.00106
7.14835	0.01679	0.00117
7.17903	0.01632	0.00127
7.20971	0.01577	0.00133
7.24039	0.01521	0.00136
7.27107	0.0147	0.00135
7.30175	0.0143	0.0013
7.33243	0.0141	0.00124
7.36311	0.0141	0.00116
7.39379	0.01429	0.00108
7.42447	0.0146	0.00102
7.45515	0.01491	0.000975257
7.48583	0.01514	0.000949455
7.51651	0.01517	0.000930121
7.54719	0.01495	0.000904068
7.57787	0.01442	0.000859885
7.60854	0.01357	0.000790632
7.63922	0.01242	0.000694893
7.6699	0.01099	0.000577299
7.70058	0.00936	0.000450142
7.73126	0.00763	0.000339257
7.76194	0.00594	0.000292447
7.79262	0.00457	0.000339493
7.8233	0.00401	0.000438111
7.85398	0.00453	0.000541533
7.88466	0.00577	0.000627012
7.91534	0.00725	0.000684562
7.94602	0.00873	0.000710787
7.9767	0.01012	0.000706749
8.00738	0.01136	0.000677028
8.03806	0.01244	0.00062901
8.06874	0.01334	0.000572032
8.09942	0.01408	0.000516042
8.1301	0.01465	0.000469394
8.16078	0.01506	0.000435963
8.19146	0.01534	0.000413358
8.22214	0.01548	0.000394352
8.25282	0.0155	0.000370649
8.2835	0.01543	0.000336031
8.31418	0.0153	0.000287598
8.34486	0.01514	0.000225746
8.37554	0.01499	0.000153908
8.40621	0.01489	8.03835e-05
8.43689	0.01488	4.92172e-05
8.46757	0.01498	0.000105995
8.49825	0.01517	0.000170995
8.52893	0.01542	0.00022503
8.55961	0.01567	0.000263162
8.59029	0.01584	0.000283282
8.62097	0.01586	0.000285109
8.65165	0.01568	0.000269914
8.68233	0.01527	0.000240273
8.71301	0.01466	0.000199765
8.74369	0.01394	0.000152691
8.77437	0.01332	0.000103986
8.80505	0.01312	6.04183e-05
8.83573	0.01369	3.87118e-05
8.86641	0.01527	5.41231e-05
8.89709	0.01782	7.80841e-05
8.92777	0.02114	9.68285e-05
8.95845	0.025	0.000108434
8.98913	0.0292	0.000113792
9.01981	0.03356	0.000114881
9.05049	0.03795	0.000114009
9.08117	0.04227	0.000113108
9.11185	0.04643	0.000113132
9.14253	0.05035	0.000113917
9.17321	0.05398	0.000114601
9.20388	0.05726	0.000114294
9.23456	0.06012	0.00011256
9.26524	0.06249	0.000109586
9.29592	0.0643	0.000106077
9.3266	0.06547	0.000102964
9.35728	0.06591	0.000101025
9.38796	0.06556	0.000100606
9.41864	0.06436	0.000101609
9.44932	0.06228	0.000103763
9.48	0.05931	0.000106946
9.51068	0.0555	0.000111333
9.54136	0.05092	0.000117281
9.57204	0.04569	0.000125071
9.60272	0.04	0.000134684
9.6334	0.03405	0.000145795
9.66408	0.02816	0.00015796
9.69476	0.02275	0.000170854
9.72544	0.01843	0.000184432
9.75612	0.01605	0.00019891
9.7868	0.01612	0.000214575
9.81748	0.01819	0.000231487
9.84816	0.02124	0.000249218
9.87884	0.02456	0.000266751
9.90952	0.02778	0.000282576
9.9402	0.03073	0.000294932
9.97088	0.03337	0.000302124

## Sheet: Fig 2e
Fig 2e
R (Å)	CuN3-SAzyme	Fitting
	Y-axis
0	-0.04599	-0.04946
0.05	-0.04349	-0.04676
0.1	-0.04041	-0.04334
0.15	-0.03689	-0.03934
0.2	-0.03307	-0.03492
0.25	-0.02909	-0.03026
0.3	-0.0251	-0.02553
0.35	-0.02125	-0.02092
0.4	-0.01765	-0.01658
0.45	-0.01443	-0.01265
0.5	-0.01165	-0.00926
0.55	-0.00938	-0.0065
0.6	-0.00766	-0.00441
0.65	-0.00647	-0.00302
0.7	-0.00577	-0.00229
0.75	-0.00549	-0.00217
0.8	-0.00554	-0.00255
0.85	-0.00578	-0.00329
0.9	-0.00605	-0.00422
0.95	-0.0062	-0.00515
1	-0.00604	-0.00588
1.05	-0.00538	-0.00618
1.1	-0.00405	-0.00585
1.15	-0.0019	-0.00468
1.2	0.00123	-0.00248
1.25	0.00543	0.000883627
1.3	0.01079	0.00553
1.35	0.01731	0.01151
1.4	0.025	0.01883
1.45	0.03375	0.02744
1.5	0.04345	0.03722
1.55	0.05392	0.048
1.6	0.0649	0.05952
1.65	0.07612	0.07149
1.7	0.08725	0.08357
1.75	0.09792	0.09535
1.8	0.10775	0.10642
1.85	0.11632	0.11632
1.9	0.12325	0.12462
1.95	0.12814	0.13087
2	0.13062	0.13465
2.05	0.13037	0.13559
2.1	0.12711	0.13338
2.15	0.12062	0.12775
2.2	0.11079	0.11855
2.25	0.09755	0.10568
2.3	0.08095	0.08919
2.35	0.06113	0.0692
2.4	0.03833	0.04596
2.45	0.01288	0.0198
2.5	-0.01479	-0.00881
2.55	-0.04415	-0.03932
2.6	-0.07462	-0.0711
2.65	-0.10551	-0.10344
2.7	-0.13612	-0.13555
2.75	-0.1657	-0.16665
2.8	-0.19348	-0.19591
2.85	-0.21869	-0.22251
2.9	-0.24061	-0.24565
2.95	-0.25853	-0.26461
3	-0.27182	-0.27871
3.05	-0.27995	-0.28737
3.1	-0.28247	-0.29014
3.15	-0.27906	-0.28668
3.2	-0.26953	-0.27681
3.25	-0.25384	-0.26048
3.3	-0.23207	-0.23783
3.35	-0.20449	-0.20913
3.4	-0.17149	-0.17483
3.45	-0.13361	-0.13551
3.5	-0.09153	-0.09193
3.55	-0.04607	-0.04493
3.6	0.00189	0.00451
3.65	0.05133	0.05534
3.7	0.10121	0.10643
3.75	0.15042	0.15664
3.8	0.19784	0.20481
3.85	0.24239	0.2498
3.9	0.28299	0.29054
3.95	0.31865	0.32601
4	0.34847	0.35531
4.05	0.37167	0.37768
4.1	0.38761	0.39249
4.15	0.39577	0.39928
4.2	0.39585	0.39779
4.25	0.38771	0.38793
4.3	0.37137	0.36981
4.35	0.34709	0.34372
4.4	0.31527	0.31015
4.45	0.2765	0.26978
4.5	0.23155	0.22341
4.55	0.18132	0.17203
4.6	0.12685	0.11672
4.65	0.06928	0.05865
4.7	0.00982	-0.000909724
4.75	-0.05024	-0.06068
4.8	-0.10962	-0.11938
4.85	-0.16704	-0.17571
4.9	-0.22125	-0.22848
4.95	-0.27106	-0.27654
5	-0.31541	-0.31887
5.05	-0.35332	-0.35456
5.1	-0.38398	-0.38288
5.15	-0.40674	-0.40325
5.2	-0.42111	-0.41527
5.25	-0.42681	-0.41874
5.3	-0.42374	-0.41364
5.35	-0.41199	-0.40014
5.4	-0.39186	-0.3786
5.45	-0.36382	-0.34956
5.5	-0.32853	-0.31371
5.55	-0.28678	-0.27188
5.6	-0.23953	-0.22502
5.65	-0.18783	-0.1742
5.7	-0.13282	-0.12052
5.75	-0.07571	-0.06517
5.8	-0.01775	-0.00934
5.85	0.03982	0.0458
5.9	0.09577	0.0991
5.95	0.14894	0.14947
6	0.19823	0.19592
6.05	0.24265	0.23755
6.1	0.28134	0.27357
6.15	0.31355	0.30335
6.2	0.33873	0.3264
6.25	0.35646	0.34239
6.3	0.3665	0.35114
6.35	0.3688	0.35262
6.4	0.36347	0.34699
6.45	0.35078	0.33453
6.5	0.33118	0.31568
6.55	0.30523	0.29097
6.6	0.27365	0.26108
6.65	0.23726	0.22678
6.7	0.19695	0.18888
6.75	0.15369	0.14827
6.8	0.1085	0.10588
6.85	0.0624	0.06264
6.9	0.0164	0.01947
6.95	-0.02849	-0.02274
7	-0.07134	-0.06313
7.05	-0.11128	-0.10092
7.1	-0.14754	-0.13542
7.15	-0.17945	-0.16599
7.2	-0.20645	-0.19214
7.25	-0.22811	-0.21345
7.3	-0.24416	-0.22965
7.35	-0.25441	-0.24056
7.4	-0.25887	-0.24614
7.45	-0.25763	-0.24645
7.5	-0.25094	-0.24166
7.55	-0.23914	-0.23206
7.6	-0.2227	-0.21802
7.65	-0.20216	-0.2
7.7	-0.17814	-0.17852
7.75	-0.15132	-0.15417
7.8	-0.12242	-0.12759
7.85	-0.09218	-0.09941
7.9	-0.06134	-0.07032
7.95	-0.03063	-0.04097
8	-0.000739762	-0.01202
8.05	0.02767	0.0159
8.1	0.05402	0.04224
8.15	0.07779	0.06646
8.2	0.09853	0.0881
8.25	0.11591	0.10679
8.3	0.12968	0.1222
8.35	0.13967	0.13414
8.4	0.14583	0.14245
8.45	0.1482	0.14708
8.5	0.14691	0.14809
8.55	0.14216	0.14557
8.6	0.13424	0.13974
8.65	0.1235	0.13086
8.7	0.11034	0.11925
8.75	0.09522	0.10532
8.8	0.07862	0.08947
8.85	0.06101	0.07218
8.9	0.0429	0.05392
8.95	0.02478	0.03519
9	0.00712	0.01646
9.05	-0.00967	-0.00179
9.1	-0.02518	-0.01911
9.15	-0.03906	-0.03509
9.2	-0.05105	-0.04938
9.25	-0.06091	-0.06166
9.3	-0.06849	-0.07169
9.35	-0.07369	-0.07927
9.4	-0.07649	-0.08428
9.45	-0.07693	-0.08668
9.5	-0.07511	-0.08649
9.55	-0.07119	-0.0838
9.6	-0.06537	-0.07876
9.65	-0.05789	-0.07157
9.7	-0.04904	-0.0625
9.75	-0.03913	-0.05185
9.8	-0.02848	-0.03997
9.85	-0.01742	-0.02721
9.9	-0.00627	-0.01396
9.95	0.00465	-0.000608742
10	0.01503	0.01247
10.05	0.02462	0.02491
10.1	0.03316	0.03638
10.15	0.04046	0.04657
10.2	0.04636	0.05521
10.25	0.05074	0.06209
10.3	0.05353	0.06705
10.35	0.0547	0.06998
10.4	0.05428	0.07084
10.45	0.05234	0.06963
10.5	0.04896	0.06642
10.55	0.04429	0.06135
10.6	0.0385	0.05456
10.65	0.03177	0.04629
10.7	0.02432	0.03679
10.75	0.01636	0.02634
10.8	0.00812	0.01524
10.85	-0.000175547	0.00381
10.9	-0.00831	-0.00764
10.95	-0.01607	-0.01879
11	-0.02329	-0.02934
11.05	-0.02978	-0.03902
11.1	-0.03542	-0.0476
11.15	-0.0401	-0.05485
11.2	-0.04372	-0.06061
11.25	-0.04625	-0.06477
11.3	-0.04767	-0.06724
11.35	-0.04798	-0.06801
11.4	-0.04722	-0.06709
11.45	-0.04547	-0.06456
11.5	-0.04279	-0.06052
11.55	-0.03931	-0.05513
11.6	-0.03514	-0.04857
11.65	-0.03042	-0.04104
11.7	-0.02528	-0.03278
11.75	-0.01986	-0.02402
11.8	-0.0143	-0.015
11.85	-0.00874	-0.00598
11.9	-0.0033	0.00281
11.95	0.00191	0.01117
12	0.00679	0.01889
12.05	0.01125	0.02581
12.1	0.01523	0.03178
12.15	0.01869	0.03671
12.2	0.02158	0.04052
12.25	0.02391	0.04319
12.3	0.02567	0.04471
12.35	0.02688	0.04512
12.4	0.02758	0.04448
12.45	0.0278	0.0429
12.5	0.02759	0.04048
12.55	0.02701	0.03736
12.6	0.02612	0.03368
12.65	0.02498	0.0296
12.7	0.02364	0.02527
12.75	0.02215	0.02084
12.8	0.02058	0.01645
12.85	0.01896	0.01223
12.9	0.01733	0.00828
12.95	0.01571	0.00471
13	0.01412	0.00158
13.05	0.01258	-0.00107
13.1	0.01109	-0.0032
13.15	0.00964	-0.00483
13.2	0.00824	-0.00596
13.25	0.00685	-0.00665
13.3	0.00548	-0.00694
13.35	0.00409	-0.00691
13.4	0.00268	-0.00663
13.45	0.00124	-0.00619
13.5	-0.000262773	-0.00568
13.55	-0.00182	-0.00517
13.6	-0.00344	-0.00474
13.65	-0.00513	-0.00446
13.7	-0.00686	-0.00439
13.75	-0.00863	-0.00457
13.8	-0.01042	-0.00502
13.85	-0.0122	-0.00575
13.9	-0.01394	-0.00676
13.95	-0.01561	-0.00801
14	-0.01716	-0.00947
14.05	-0.01857	-0.01109
14.1	-0.0198	-0.01281
14.15	-0.0208	-0.01455
14.2	-0.02156	-0.01623
14.25	-0.02204	-0.01779
14.3	-0.02221	-0.01914

## Sheet: Fig 2g-i
Fig 2g				Fig 2h				Fig 2i
k (Å-1)	R (Å)	Intensity		k (Å-1)	R (Å)	Intensity		k (Å-1)	R (Å)	Intensity
0	0	0.00249		0	0	0.00709		0	0	0.00204
0	0.01946	0.00494		0	0.01742	0.01321		0	0.01736	0.00382
0	0.03891	0.00714		0	0.03484	0.01861		0	0.03472	0.00554
0	0.05837	0.00905		0	0.05227	0.0226		0	0.05208	0.007
0	0.07782	0.01093		0	0.06969	0.0257		0	0.06944	0.00834
0	0.09728	0.01286		0	0.08711	0.02805		0	0.08681	0.00954
0	0.11673	0.01482		0	0.10453	0.02968		0	0.10417	0.01054
0	0.13619	0.01676		0	0.12195	0.03062		0	0.12153	0.01125
0	0.15564	0.01856		0	0.13937	0.03095		0	0.13889	0.0116
0	0.1751	0.02011		0	0.15679	0.03084		0	0.15625	0.01157
0	0.19455	0.02132		0	0.17422	0.03054		0	0.17361	0.01119
0	0.21401	0.02213		0	0.19164	0.03037		0	0.19097	0.01059
0	0.23346	0.02255		0	0.20906	0.03064		0	0.20833	0.01003
0	0.25292	0.02267		0	0.22648	0.0315		0	0.22569	0.00987
0	0.27237	0.02262		0	0.2439	0.03291		0	0.24306	0.01042
0	0.29183	0.02259		0	0.26132	0.03461		0	0.26042	0.01171
0	0.31128	0.02271		0	0.27875	0.03624		0	0.27778	0.01347
0	0.33074	0.02303		0	0.29617	0.03745		0	0.29514	0.0153
0	0.3502	0.02348		0	0.31359	0.03796		0	0.3125	0.01685
0	0.36965	0.02383		0	0.33101	0.03762		0	0.32986	0.01786
0	0.38911	0.02384		0	0.34843	0.03648		0	0.34722	0.01812
0	0.40856	0.02325		0	0.36585	0.03471		0	0.36458	0.01753
0	0.42802	0.0219		0	0.38328	0.03273		0	0.38194	0.01607
0	0.44747	0.01977		0	0.4007	0.03102		0	0.39931	0.01383
0	0.46693	0.01711		0	0.41812	0.0301		0	0.41667	0.01103
0	0.48638	0.01459		0	0.43554	0.03017		0	0.43403	0.00806
0	0.50584	0.01357		0	0.45296	0.03102		0	0.45139	0.00574
0	0.52529	0.01534		0	0.47038	0.03208		0	0.46875	0.00552
0	0.54475	0.01957		0	0.48781	0.03266		0	0.48611	0.00737
0	0.5642	0.02499		0	0.50523	0.03218		0	0.50347	0.00984
0	0.58366	0.03059		0	0.52265	0.03023		0	0.52083	0.01229
0	0.60311	0.03571		0	0.54007	0.02666		0	0.53819	0.01479
0	0.62257	0.03993		0	0.55749	0.02166		0	0.55556	0.01778
0	0.64202	0.04301		0	0.57491	0.0161		0	0.57292	0.02184
0	0.66148	0.04495		0	0.59233	0.01278		0	0.59028	0.02741
0	0.68093	0.04607		0	0.60976	0.01585		0	0.60764	0.03457
0	0.70039	0.04704		0	0.62718	0.02363		0	0.625	0.04313
0	0.71984	0.04896		0	0.6446	0.03269		0	0.64236	0.05272
0	0.7393	0.05304		0	0.66202	0.04137		0	0.65972	0.06289
0	0.75876	0.06017		0	0.67944	0.04872		0	0.67708	0.07319
0	0.77821	0.07056		0	0.69686	0.05414		0	0.69444	0.0832
0	0.79767	0.08383		0	0.71429	0.05732		0	0.71181	0.09263
0	0.81712	0.09933		0	0.73171	0.05846		0	0.72917	0.10131
0	0.83658	0.11641		0	0.74913	0.05845		0	0.74653	0.10931
0	0.85603	0.13447		0	0.76655	0.05929		0	0.76389	0.11691
0	0.87549	0.15306		0	0.78397	0.0639		0	0.78125	0.12462
0	0.89494	0.17182		0	0.80139	0.07487		0	0.79861	0.13316
0	0.9144	0.19055		0	0.81882	0.09292		0	0.81597	0.14328
0	0.93385	0.20916		0	0.83624	0.11714		0	0.83333	0.15562
0	0.95331	0.22765		0	0.85366	0.14614		0	0.85069	0.17059
0	0.97276	0.24614		0	0.87108	0.17859		0	0.86806	0.18824
0	0.99222	0.2648		0	0.8885	0.21336		0	0.88542	0.20831
0	1.01167	0.2838		0	0.90592	0.24946		0	0.90278	0.23033
0	1.03113	0.30332		0	0.92335	0.28605		0	0.92014	0.2537
0	1.05058	0.32348		0	0.94077	0.32244		0	0.9375	0.27782
0	1.07004	0.34431		0	0.95819	0.35811		0	0.95486	0.30211
0	1.08949	0.36576		0	0.97561	0.39268		0	0.97222	0.32613
0	1.10895	0.38768		0	0.99303	0.42596		0	0.98958	0.34953
0	1.12841	0.40981		0	1.01045	0.45792		0	1.00694	0.37213
0	1.14786	0.43185		0	1.02788	0.48865		0	1.02431	0.39383
0	1.16732	0.45342		0	1.0453	0.51838		0	1.04167	0.41468
0	1.18677	0.47415		0	1.06272	0.54737		0	1.05903	0.43478
0	1.20623	0.49361		0	1.08014	0.57596		0	1.07639	0.45427
0	1.22568	0.51145		0	1.09756	0.60442		0	1.09375	0.47326
0	1.24514	0.52729		0	1.11498	0.633		0	1.11111	0.49184
0	1.26459	0.54083		0	1.1324	0.66184		0	1.12847	0.51001
0	1.28405	0.55181		0	1.14983	0.69098		0	1.14583	0.52768
0	1.3035	0.56004		0	1.16725	0.72033		0	1.16319	0.54468
0	1.32296	0.56536		0	1.18467	0.74971		0	1.18056	0.56074
0	1.34241	0.56771		0	1.20209	0.77883		0	1.19792	0.57555
0	1.36187	0.56708		0	1.21951	0.80732		0	1.21528	0.58876
0	1.38132	0.56351		0	1.23693	0.83478		0	1.23264	0.60001
0	1.40078	0.55711		0	1.25436	0.86075		0	1.25	0.60897
0	1.42023	0.54804		0	1.27178	0.88479		0	1.26736	0.61537
0	1.43969	0.53648		0	1.2892	0.90644		0	1.28472	0.61898
0	1.45914	0.52269		0	1.30662	0.92531		0	1.30208	0.61965
0	1.4786	0.50693		0	1.32404	0.94102		0	1.31944	0.61731
0	1.49805	0.48949		0	1.34146	0.95324		0	1.33681	0.61194
0	1.51751	0.47066		0	1.35889	0.96171		0	1.35417	0.60362
0	1.53697	0.45077		0	1.37631	0.96625		0	1.37153	0.59249
0	1.55642	0.43011		0	1.39373	0.96673		0	1.38889	0.57871
0	1.57588	0.40899		0	1.41115	0.9631		0	1.40625	0.56253
0	1.59533	0.38769		0	1.42857	0.95539		0	1.42361	0.54419
0	1.61479	0.36647		0	1.44599	0.94371		0	1.44097	0.52399
0	1.63424	0.34558		0	1.46342	0.92821		0	1.45833	0.50222
0	1.6537	0.32523		0	1.48084	0.90912		0	1.47569	0.47918
0	1.67315	0.30559		0	1.49826	0.88674		0	1.49306	0.45515
0	1.69261	0.28682		0	1.51568	0.86138		0	1.51042	0.43044
0	1.71206	0.26904		0	1.5331	0.83343		0	1.52778	0.40531
0	1.73152	0.25233		0	1.55052	0.80327		0	1.54514	0.38001
0	1.75097	0.23673		0	1.56794	0.77132		0	1.5625	0.35478
0	1.77043	0.22227		0	1.58537	0.738		0	1.57986	0.32982
0	1.78988	0.20893		0	1.60279	0.70373		0	1.59722	0.30532
0	1.80934	0.19668		0	1.62021	0.66893		0	1.61458	0.28144
0	1.82879	0.18545		0	1.63763	0.63399		0	1.63194	0.25832
0	1.84825	0.17517		0	1.65505	0.59927		0	1.64931	0.23608
0	1.8677	0.16575		0	1.67247	0.56512		0	1.66667	0.21482
0	1.88716	0.1571		0	1.6899	0.53184		0	1.68403	0.19462
0	1.90662	0.1491		0	1.70732	0.49971		0	1.70139	0.17555
0	1.92607	0.14167		0	1.72474	0.46895		0	1.71875	0.15767
0	1.94553	0.13472		0	1.74216	0.43974		0	1.73611	0.14102
0	1.96498	0.12815		0	1.75958	0.41225		0	1.75347	0.12566
0	1.98444	0.1219		0	1.777	0.38655		0	1.77083	0.11163
0	2.00389	0.11591		0	1.79443	0.36273		0	1.78819	0.09898
0	2.02335	0.11013		0	1.81185	0.34078		0	1.80556	0.08778
0	2.0428	0.10451		0	1.82927	0.32068		0	1.82292	0.07808
0	2.06226	0.09903		0	1.84669	0.30239		0	1.84028	0.06995
0	2.08171	0.09368		0	1.86411	0.28579		0	1.85764	0.06343
0	2.10117	0.08843		0	1.88153	0.27078		0	1.875	0.05852
0	2.12062	0.08329		0	1.89896	0.25721		0	1.89236	0.05516
0	2.14008	0.07826		0	1.91638	0.24493		0	1.90972	0.05319
0	2.15953	0.07333		0	1.9338	0.23377		0	1.92708	0.0524
0	2.17899	0.06853		0	1.95122	0.22358		0	1.94444	0.05251
0	2.19844	0.06385		0	1.96864	0.21419		0	1.96181	0.05328
0	2.2179	0.05931		0	1.98606	0.20546		0	1.97917	0.05449
0	2.23735	0.05493		0	2.00348	0.19725		0	1.99653	0.05597
0	2.25681	0.0507		0	2.02091	0.18945		0	2.01389	0.05763
0	2.27627	0.04664		0	2.03833	0.18196		0	2.03125	0.05939
0	2.29572	0.04275		0	2.05575	0.17469		0	2.04861	0.06124
0	2.31518	0.03905		0	2.07317	0.16757		0	2.06597	0.06319
0	2.33463	0.03553		0	2.09059	0.16057		0	2.08333	0.06528
0	2.35409	0.0322		0	2.10801	0.15362		0	2.10069	0.06753
0	2.37354	0.02906		0	2.12544	0.14671		0	2.11806	0.06999
0	2.393	0.0261		0	2.14286	0.13983		0	2.13542	0.07272
0	2.41245	0.02332		0	2.16028	0.13295		0	2.15278	0.07573
0	2.43191	0.02071		0	2.1777	0.12608		0	2.17014	0.07907
0	2.45136	0.01826		0	2.19512	0.11922		0	2.1875	0.08272
0	2.47082	0.01597		0	2.21254	0.11239		0	2.20486	0.0867
0	2.49027	0.01384		0	2.22997	0.10558		0	2.22222	0.09099
0	2.50973	0.01185		0	2.24739	0.09883		0	2.23958	0.09554
0	2.52918	0.01		0	2.26481	0.09213		0	2.25694	0.10034
0	2.54864	0.00831		0	2.28223	0.08552		0	2.27431	0.10532
0	2.56809	0.00678		0	2.29965	0.079		0	2.29167	0.11045
0	2.58755	0.00545		0	2.31707	0.0726		0	2.30903	0.11567
0	2.607	0.0044		0	2.3345	0.06635		0	2.32639	0.12093
0	2.62646	0.00374		0	2.35192	0.06025		0	2.34375	0.12618
0	2.64591	0.0036		0	2.36934	0.05433		0	2.36111	0.13136
0	2.66537	0.00395		0	2.38676	0.04862		0	2.37847	0.13643
0	2.68483	0.00461		0	2.40418	0.04313		0	2.39583	0.14135
0	2.70428	0.00541		0	2.4216	0.03789		0	2.41319	0.14608
0	2.72374	0.00626		0	2.43902	0.03294		0	2.43056	0.15058
0	2.74319	0.00711		0	2.45645	0.02833		0	2.44792	0.15482
0	2.76265	0.00791		0	2.47387	0.0241		0	2.46528	0.15878
0	2.7821	0.00867		0	2.49129	0.02036		0	2.48264	0.16242
0	2.80156	0.00936		0	2.50871	0.01724		0	2.5	0.16574
0	2.82101	0.00998		0	2.52613	0.01493		0	2.51736	0.16872
0	2.84047	0.01052		0	2.54355	0.01363		0	2.53472	0.17134
0	2.85992	0.01099		0	2.56098	0.01342		0	2.55208	0.17361
0	2.87938	0.01137		0	2.5784	0.01417		0	2.56944	0.17551
0	2.89883	0.01168		0	2.59582	0.01558		0	2.58681	0.17704
0	2.91829	0.0119		0	2.61324	0.01737		0	2.60417	0.17822
0	2.93774	0.01204		0	2.63066	0.01933		0	2.62153	0.17904
0	2.9572	0.0121		0	2.64808	0.02132		0	2.63889	0.17951
0	2.97665	0.01209		0	2.66551	0.02327		0	2.65625	0.17964
0	2.99611	0.012		0	2.68293	0.02512		0	2.67361	0.17944
0	3.01556	0.01184		0	2.70035	0.02686		0	2.69097	0.17893
0	3.03502	0.01162		0	2.71777	0.02846		0	2.70833	0.17812
0	3.05448	0.01133		0	2.73519	0.02993		0	2.72569	0.17703
0	3.07393	0.01099		0	2.75261	0.03124		0	2.74306	0.17567
0	3.09339	0.01059		0	2.77004	0.03241		0	2.76042	0.17406
0	3.11284	0.01014		0	2.78746	0.03343		0	2.77778	0.17222
0	3.1323	0.00965		0	2.80488	0.03432		0	2.79514	0.17017
0	3.15175	0.00913		0	2.8223	0.03506		0	2.8125	0.16792
0	3.17121	0.00857		0	2.83972	0.03567		0	2.82986	0.16549
0	3.19066	0.00798		0	2.85714	0.03616		0	2.84722	0.16291
0	3.21012	0.00737		0	2.87456	0.03652		0	2.86458	0.16019
0	3.22957	0.00674		0	2.89199	0.03676		0	2.88194	0.15735
0	3.24903	0.0061		0	2.90941	0.0369		0	2.89931	0.1544
0	3.26848	0.00546		0	2.92683	0.03693		0	2.91667	0.15137
0	3.28794	0.00481		0	2.94425	0.03687		0	2.93403	0.14826
0	3.30739	0.00416		0	2.96167	0.03671		0	2.95139	0.14509
0	3.32685	0.00352		0	2.97909	0.03647		0	2.96875	0.14189
0	3.3463	0.0029		0	2.99652	0.03615		0	2.98611	0.13865
0	3.36576	0.0023		0	3.01394	0.03575		0	3.00347	0.1354
0	3.38521	0.00174		0	3.03136	0.03529		0	3.02083	0.13214
0	3.40467	0.00126		0	3.04878	0.03477		0	3.03819	0.12889
0	3.42413	0.000950714		0	3.0662	0.03419		0	3.05556	0.12566
0	3.44358	0.000953102		0	3.08362	0.03356		0	3.07292	0.12245
0	3.46304	0.00124		0	3.10105	0.03288		0	3.09028	0.11928
0	3.48249	0.00164		0	3.11847	0.03217		0	3.10764	0.11615
0	3.50195	0.00208		0	3.13589	0.03142		0	3.125	0.11307
0	3.5214	0.00252		0	3.15331	0.03064		0	3.14236	0.11005
0	3.54086	0.00295		0	3.17073	0.02983		0	3.15972	0.10709
0	3.56031	0.00336		0	3.18815	0.029		0	3.17708	0.10419
0	3.57977	0.00375		0	3.20558	0.02816		0	3.19444	0.10135
0	3.59922	0.00411		0	3.223	0.0273		0	3.21181	0.09859
0	3.61868	0.00445		0	3.24042	0.02644		0	3.22917	0.09591
0	3.63813	0.00476		0	3.25784	0.02557		0	3.24653	0.09329
0	3.65759	0.00505		0	3.27526	0.0247		0	3.26389	0.09075
0	3.67704	0.00531		0	3.29268	0.02382		0	3.28125	0.08829
0	3.6965	0.00555		0	3.31011	0.02296		0	3.29861	0.08591
0	3.71595	0.00577		0	3.32753	0.02209		0	3.31597	0.0836
0	3.73541	0.00596		0	3.34495	0.02124		0	3.33333	0.08136
0	3.75486	0.00613		0	3.36237	0.0204		0	3.35069	0.0792
0	3.77432	0.00628		0	3.37979	0.01957		0	3.36806	0.07711
0	3.79377	0.00641		0	3.39721	0.01876		0	3.38542	0.0751
0	3.81323	0.00651		0	3.41463	0.01796		0	3.40278	0.07315
0	3.83269	0.0066		0	3.43206	0.01718		0	3.42014	0.07126
0	3.85214	0.00668		0	3.44948	0.01642		0	3.4375	0.06945
0	3.8716	0.00673		0	3.4669	0.01568		0	3.45486	0.06769
0	3.89105	0.00677		0	3.48432	0.01496		0	3.47222	0.06599
0	3.91051	0.0068		0	3.50174	0.01426		0	3.48958	0.06435
0	3.92996	0.00681		0	3.51916	0.01359		0	3.50694	0.06277
0	3.94942	0.0068		0	3.53659	0.01294		0	3.52431	0.06124
0	3.96887	0.00679		0	3.55401	0.01231		0	3.54167	0.05976
0	3.98833	0.00676		0	3.57143	0.0117		0	3.55903	0.05833
0	4.00778	0.00673		0	3.58885	0.01112		0	3.57639	0.05694
0	4.02724	0.00668		0	3.60627	0.01055		0	3.59375	0.05559
0	4.04669	0.00663		0	3.62369	0.01002		0	3.61111	0.05429
0	4.06615	0.00657		0	3.64112	0.0095		0	3.62847	0.05303
0	4.0856	0.0065		0	3.65854	0.00901		0	3.64583	0.05181
0	4.10506	0.00642		0	3.67596	0.00854		0	3.66319	0.05062
0	4.12451	0.00634		0	3.69338	0.00809		0	3.68056	0.04946
0	4.14397	0.00625		0	3.7108	0.00766		0	3.69792	0.04834
0	4.16342	0.00616		0	3.72822	0.00726		0	3.71528	0.04725
0	4.18288	0.00606		0	3.74565	0.00687		0	3.73264	0.04619
0	4.20234	0.00596		0	3.76307	0.0065		0	3.75	0.04516
0	4.22179	0.00586		0	3.78049	0.00616		0	3.76736	0.04415
0	4.24125	0.00575		0	3.79791	0.00583		0	3.78472	0.04317
0	4.2607	0.00564		0	3.81533	0.00552		0	3.80208	0.04222
0	4.28016	0.00553		0	3.83275	0.00523		0	3.81944	0.04129
0	4.29961	0.00542		0	3.85017	0.00495		0	3.83681	0.04038
0	4.31907	0.0053		0	3.8676	0.00469		0	3.85417	0.03949
0	4.33852	0.00519		0	3.88502	0.00445		0	3.87153	0.03863
0	4.35798	0.00507		0	3.90244	0.00422		0	3.88889	0.03778
0	4.37743	0.00495		0	3.91986	0.004		0	3.90625	0.03695
0	4.39689	0.00484		0	3.93728	0.0038		0	3.92361	0.03615
0	4.41634	0.00472		0	3.9547	0.00362		0	3.94097	0.03536
0	4.4358	0.00461		0	3.97213	0.00344		0	3.95833	0.03459
0	4.45525	0.00449		0	3.98955	0.00328		0	3.97569	0.03383
0	4.47471	0.00438		0	4.00697	0.00313		0	3.99306	0.0331
0	4.49416	0.00426		0	4.02439	0.00299		0	4.01042	0.03237
0	4.51362	0.00415		0	4.04181	0.00286		0	4.02778	0.03167
0	4.53307	0.00404		0	4.05923	0.00274		0	4.04514	0.03098
0	4.55253	0.00393		0	4.07666	0.00264		0	4.0625	0.0303
0	4.57198	0.00382		0	4.09408	0.00254		0	4.07986	0.02964
0	4.59144	0.00371		0	4.1115	0.00245		0	4.09722	0.02899
0	4.6109	0.00361		0	4.12892	0.00237		0	4.11458	0.02835
0	4.63035	0.0035		0	4.14634	0.0023		0	4.13194	0.02773
0	4.64981	0.0034		0	4.16376	0.00223		0	4.14931	0.02712
0	4.66926	0.0033		0	4.18119	0.00217		0	4.16667	0.02652
0	4.68872	0.0032		0	4.19861	0.00212		0	4.18403	0.02594
0	4.70817	0.0031		0	4.21603	0.00208		0	4.20139	0.02537
0	4.72763	0.00301		0	4.23345	0.00204		0	4.21875	0.02481
0	4.74708	0.00292		0	4.25087	0.00201		0	4.23611	0.02426
0	4.76654	0.00282		0	4.26829	0.00199		0	4.25347	0.02372
0	4.78599	0.00274		0	4.28571	0.00197		0	4.27083	0.02319
0	4.80545	0.00265		0	4.30314	0.00195		0	4.28819	0.02268
0	4.8249	0.00256		0	4.32056	0.00194		0	4.30556	0.02217
0	4.84436	0.00248		0	4.33798	0.00194		0	4.32292	0.02168
0	4.86381	0.0024		0	4.3554	0.00193		0	4.34028	0.02119
0	4.88327	0.00232		0	4.37282	0.00193		0	4.35764	0.02072
0	4.90272	0.00224		0	4.39024	0.00194		0	4.375	0.02026
0	4.92218	0.00217		0	4.40767	0.00194		0	4.39236	0.0198
0	4.94163	0.0021		0	4.42509	0.00195		0	4.40972	0.01936
0	4.96109	0.00202		0	4.44251	0.00197		0	4.42708	0.01892
0	4.98055	0.00196		0	4.45993	0.00198		0	4.44444	0.0185
0	5	0.00189		0	4.47735	0.002		0	4.46181	0.01808
0.05	0	0.00249		0	4.49477	0.00202		0	4.47917	0.01767
0.05	0.01946	0.00494		0	4.5122	0.00204		0	4.49653	0.01727
0.05	0.03891	0.00714		0	4.52962	0.00206		0	4.51389	0.01688
0.05	0.05837	0.00905		0	4.54704	0.00208		0	4.53125	0.0165
0.05	0.07782	0.01093		0	4.56446	0.0021		0	4.54861	0.01613
0.05	0.09728	0.01286		0	4.58188	0.00213		0	4.56597	0.01576
0.05	0.11673	0.01483		0	4.5993	0.00215		0	4.58333	0.01541
0.05	0.13619	0.01677		0	4.61673	0.00218		0	4.60069	0.01506
0.05	0.15564	0.01857		0	4.63415	0.00221		0	4.61806	0.01472
0.05	0.1751	0.02012		0	4.65157	0.00223		0	4.63542	0.01438
0.05	0.19455	0.02134		0	4.66899	0.00226		0	4.65278	0.01405
0.05	0.21401	0.02215		0	4.68641	0.00229		0	4.67014	0.01374
0.05	0.23346	0.02258		0	4.70383	0.00231		0	4.6875	0.01342
0.05	0.25292	0.02271		0	4.72125	0.00234		0	4.70486	0.01312
0.05	0.27237	0.02267		0	4.73868	0.00236		0	4.72222	0.01282
0.05	0.29183	0.02264		0	4.7561	0.00239		0	4.73958	0.01253
0.05	0.31128	0.02277		0	4.77352	0.00242		0	4.75694	0.01224
0.05	0.33074	0.0231		0	4.79094	0.00244		0	4.77431	0.01196
0.05	0.3502	0.02355		0	4.80836	0.00247		0	4.79167	0.01169
0.05	0.36965	0.02391		0	4.82578	0.00249		0	4.80903	0.01142
0.05	0.38911	0.02393		0	4.84321	0.00251		0	4.82639	0.01116
0.05	0.40856	0.02334		0	4.86063	0.00254		0	4.84375	0.0109
0.05	0.42802	0.022		0	4.87805	0.00256		0	4.86111	0.01065
0.05	0.44747	0.01988		0	4.89547	0.00258		0	4.87847	0.0104
0.05	0.46693	0.01723		0	4.91289	0.0026		0	4.89583	0.01016
0.05	0.48638	0.01472		0	4.93031	0.00262		0	4.91319	0.00993
0.05	0.50584	0.01371		0	4.94774	0.00264		0	4.93056	0.0097
0.05	0.52529	0.01549		0	4.96516	0.00265		0	4.94792	0.00947
0.05	0.54475	0.01973		0	4.98258	0.00267		0	4.96528	0.00925
0.05	0.5642	0.02517		0	5	0.00268		0	4.98264	0.00903
0.05	0.58366	0.03081		0.05	0	0.00709		0	5	0.00882
0.05	0.60311	0.03597		0.05	0.01742	0.01321		0.05	0	0.00204
0.05	0.62257	0.04023		0.05	0.03484	0.01861		0.05	0.01736	0.00382
0.05	0.64202	0.04336		0.05	0.05227	0.0226		0.05	0.03472	0.00554
0.05	0.66148	0.04536		0.05	0.06969	0.02571		0.05	0.05208	0.007
0.05	0.68093	0.04654		0.05	0.08711	0.02806		0.05	0.06944	0.00834
0.05	0.70039	0.04758		0.05	0.10453	0.02969		0.05	0.08681	0.00954
0.05	0.71984	0.04957		0.05	0.12195	0.03063		0.05	0.10417	0.01054
0.05	0.7393	0.05373		0.05	0.13937	0.03097		0.05	0.12153	0.01125
0.05	0.75876	0.06093		0.05	0.15679	0.03086		0.05	0.13889	0.01161
0.05	0.77821	0.07141		0.05	0.17422	0.03056		0.05	0.15625	0.01158
0.05	0.79767	0.08477		0.05	0.19164	0.03041		0.05	0.17361	0.0112
0.05	0.81712	0.10037		0.05	0.20906	0.03068		0.05	0.19097	0.0106
0.05	0.83658	0.11756		0.05	0.22648	0.03155		0.05	0.20833	0.01004
0.05	0.85603	0.13575		0.05	0.2439	0.03297		0.05	0.22569	0.00989
0.05	0.87549	0.15447		0.05	0.26132	0.03467		0.05	0.24306	0.01044
0.05	0.89494	0.17337		0.05	0.27875	0.03631		0.05	0.26042	0.01174
0.05	0.9144	0.19224		0.05	0.29617	0.03753		0.05	0.27778	0.0135
0.05	0.93385	0.21098		0.05	0.31359	0.03805		0.05	0.29514	0.01533
0.05	0.95331	0.22961		0.05	0.33101	0.03773		0.05	0.3125	0.01689
0.05	0.97276	0.24823		0.05	0.34843	0.03659		0.05	0.32986	0.0179
0.05	0.99222	0.26703		0.05	0.36585	0.03484		0.05	0.34722	0.01817
0.05	1.01167	0.28619		0.05	0.38328	0.03287		0.05	0.36458	0.01758
0.05	1.03113	0.30589		0.05	0.4007	0.03118		0.05	0.38194	0.01612
0.05	1.05058	0.32626		0.05	0.41812	0.03026		0.05	0.39931	0.01389
0.05	1.07004	0.34733		0.05	0.43554	0.03034		0.05	0.41667	0.01109
0.05	1.08949	0.36906		0.05	0.45296	0.0312		0.05	0.43403	0.00812
0.05	1.10895	0.39128		0.05	0.47038	0.03226		0.05	0.45139	0.00581
0.05	1.12841	0.41376		0.05	0.48781	0.03285		0.05	0.46875	0.00559
0.05	1.14786	0.43617		0.05	0.50523	0.03238		0.05	0.48611	0.00744
0.05	1.16732	0.45814		0.05	0.52265	0.03043		0.05	0.50347	0.00992
0.05	1.18677	0.47928		0.05	0.54007	0.02686		0.05	0.52083	0.01239
0.05	1.20623	0.49918		0.05	0.55749	0.02186		0.05	0.53819	0.01491
0.05	1.22568	0.51744		0.05	0.57491	0.01633		0.05	0.55556	0.01793
0.05	1.24514	0.53371		0.05	0.59233	0.01304		0.05	0.57292	0.02203
0.05	1.26459	0.54766		0.05	0.60976	0.01609		0.05	0.59028	0.02764
0.05	1.28405	0.55903		0.05	0.62718	0.02386		0.05	0.60764	0.03485
0.05	1.3035	0.5676		0.05	0.6446	0.03294		0.05	0.625	0.04346
0.05	1.32296	0.57324		0.05	0.66202	0.04165		0.05	0.64236	0.0531
0.05	1.34241	0.57586		0.05	0.67944	0.04902		0.05	0.65972	0.06332
0.05	1.36187	0.57545		0.05	0.69686	0.05444		0.05	0.67708	0.07367
0.05	1.38132	0.57204		0.05	0.71429	0.0576		0.05	0.69444	0.08374
0.05	1.40078	0.56575		0.05	0.73171	0.05867		0.05	0.71181	0.0932
0.05	1.42023	0.55672		0.05	0.74913	0.05856		0.05	0.72917	0.10192
0.05	1.43969	0.54516		0.05	0.76655	0.05927		0.05	0.74653	0.10993
0.05	1.45914	0.53129		0.05	0.78397	0.06377		0.05	0.76389	0.11752
0.05	1.4786	0.51541		0.05	0.80139	0.07474		0.05	0.78125	0.12523
0.05	1.49805	0.49778		0.05	0.81882	0.0929		0.05	0.79861	0.13375
0.05	1.51751	0.47873		0.05	0.83624	0.11733		0.05	0.81597	0.14388
0.05	1.53697	0.45857		0.05	0.85366	0.14661		0.05	0.83333	0.15627
0.05	1.55642	0.43761		0.05	0.87108	0.17939		0.05	0.85069	0.17132
0.05	1.57588	0.41615		0.05	0.8885	0.2145		0.05	0.86806	0.1891
0.05	1.59533	0.39448		0.05	0.90592	0.25097		0.05	0.88542	0.20935
0.05	1.61479	0.37289		0.05	0.92335	0.28794		0.05	0.90278	0.2316
0.05	1.63424	0.3516		0.05	0.94077	0.3247		0.05	0.92014	0.25523
0.05	1.6537	0.33085		0.05	0.95819	0.36074		0.05	0.9375	0.27962
0.05	1.67315	0.31083		0.05	0.97561	0.39566		0.05	0.95486	0.30421
0.05	1.69261	0.29168		0.05	0.99303	0.42928		0.05	0.97222	0.32853
0.05	1.71206	0.27353		0.05	1.01045	0.46156		0.05	0.98958	0.35223
0.05	1.73152	0.25647		0.05	1.02788	0.49259		0.05	1.00694	0.37511
0.05	1.75097	0.24055		0.05	1.0453	0.5226		0.05	1.02431	0.3971
0.05	1.77043	0.22579		0.05	1.06272	0.55189		0.05	1.04167	0.41823
0.05	1.78988	0.21219		0.05	1.08014	0.58077		0.05	1.05903	0.4386
0.05	1.80934	0.19971		0.05	1.09756	0.60955		0.05	1.07639	0.45836
0.05	1.82879	0.18828		0.05	1.11498	0.63847		0.05	1.09375	0.47765
0.05	1.84825	0.17784		0.05	1.1324	0.66769		0.05	1.11111	0.49654
0.05	1.8677	0.16828		0.05	1.14983	0.69724		0.05	1.12847	0.51505
0.05	1.88716	0.15951		0.05	1.16725	0.72706		0.05	1.14583	0.53309
0.05	1.90662	0.15142		0.05	1.18467	0.75695		0.05	1.16319	0.55048
0.05	1.92607	0.14391		0.05	1.20209	0.78662		0.05	1.18056	0.56696
0.05	1.94553	0.1369		0.05	1.21951	0.81571		0.05	1.19792	0.5822
0.05	1.96498	0.13028		0.05	1.23693	0.8438		0.05	1.21528	0.59585
0.05	1.98444	0.12399		0.05	1.25436	0.87042		0.05	1.23264	0.60754
0.05	2.00389	0.11796		0.05	1.27178	0.89512		0.05	1.25	0.61694
0.05	2.02335	0.11214		0.05	1.2892	0.91745		0.05	1.26736	0.62375
0.05	2.0428	0.10649		0.05	1.30662	0.93698		0.05	1.28472	0.62775
0.05	2.06226	0.10097		0.05	1.32404	0.95332		0.05	1.30208	0.62876
0.05	2.08171	0.09557		0.05	1.34146	0.96614		0.05	1.31944	0.6267
0.05	2.10117	0.09028		0.05	1.35889	0.97517		0.05	1.33681	0.62157
0.05	2.12062	0.08509		0.05	1.37631	0.98021		0.05	1.35417	0.61344
0.05	2.14008	0.07999		0.05	1.39373	0.98112		0.05	1.37153	0.60242
0.05	2.15953	0.07501		0.05	1.41115	0.97785		0.05	1.38889	0.5887
0.05	2.17899	0.07014		0.05	1.42857	0.97042		0.05	1.40625	0.57252
0.05	2.19844	0.06539		0.05	1.44599	0.95893		0.05	1.42361	0.55413
0.05	2.2179	0.06078		0.05	1.46342	0.94353		0.05	1.44097	0.53381
0.05	2.23735	0.05632		0.05	1.48084	0.92445		0.05	1.45833	0.51188
0.05	2.25681	0.05202		0.05	1.49826	0.90198		0.05	1.47569	0.48863
0.05	2.27627	0.04788		0.05	1.51568	0.87646		0.05	1.49306	0.46436
0.05	2.29572	0.04392		0.05	1.5331	0.84824		0.05	1.51042	0.43936
0.05	2.31518	0.04015		0.05	1.55052	0.81773		0.05	1.52778	0.41392
0.05	2.33463	0.03656		0.05	1.56794	0.78536		0.05	1.54514	0.38829
0.05	2.35409	0.03317		0.05	1.58537	0.75155		0.05	1.5625	0.36271
0.05	2.37354	0.02996		0.05	1.60279	0.71673		0.05	1.57986	0.33739
0.05	2.393	0.02694		0.05	1.62021	0.68133		0.05	1.59722	0.31252
0.05	2.41245	0.0241		0.05	1.63763	0.64574		0.05	1.61458	0.28828
0.05	2.43191	0.02144		0.05	1.65505	0.61035		0.05	1.63194	0.2648
0.05	2.45136	0.01896		0.05	1.67247	0.57551		0.05	1.64931	0.24221
0.05	2.47082	0.01663		0.05	1.6899	0.54153		0.05	1.66667	0.2206
0.05	2.49027	0.01447		0.05	1.70732	0.5087		0.05	1.68403	0.20008
0.05	2.50973	0.01245		0.05	1.72474	0.47725		0.05	1.70139	0.1807
0.05	2.52918	0.0106		0.05	1.74216	0.44738		0.05	1.71875	0.16252
0.05	2.54864	0.00889		0.05	1.75958	0.41925		0.05	1.73611	0.1456
0.05	2.56809	0.00737		0.05	1.777	0.39296		0.05	1.75347	0.13
0.05	2.58755	0.00606		0.05	1.79443	0.36858		0.05	1.77083	0.11574
0.05	2.607	0.00503		0.05	1.81185	0.34613		0.05	1.78819	0.1029
0.05	2.62646	0.00438		0.05	1.82927	0.32559		0.05	1.80556	0.09152
0.05	2.64591	0.0042		0.05	1.84669	0.3069		0.05	1.82292	0.08166
0.05	2.66537	0.00447		0.05	1.86411	0.28997		0.05	1.84028	0.07337
0.05	2.68483	0.00505		0.05	1.88153	0.27468		0.05	1.85764	0.0667
0.05	2.70428	0.0058		0.05	1.89896	0.26089		0.05	1.875	0.06163
0.05	2.72374	0.00662		0.05	1.91638	0.24844		0.05	1.89236	0.0581
0.05	2.74319	0.00745		0.05	1.9338	0.23715		0.05	1.90972	0.05595
0.05	2.76265	0.00826		0.05	1.95122	0.22687		0.05	1.92708	0.05496
0.05	2.7821	0.00902		0.05	1.96864	0.21742		0.05	1.94444	0.05489
0.05	2.80156	0.00972		0.05	1.98606	0.20866		0.05	1.96181	0.05549
0.05	2.82101	0.01036		0.05	2.00348	0.20043		0.05	1.97917	0.05653
0.05	2.84047	0.01092		0.05	2.02091	0.19263		0.05	1.99653	0.05787
0.05	2.85992	0.0114		0.05	2.03833	0.18515		0.05	2.01389	0.0594
0.05	2.87938	0.0118		0.05	2.05575	0.17789		0.05	2.03125	0.06104
0.05	2.89883	0.01212		0.05	2.07317	0.17079		0.05	2.04861	0.06279
0.05	2.91829	0.01236		0.05	2.09059	0.16379		0.05	2.06597	0.06465
0.05	2.93774	0.01251		0.05	2.10801	0.15685		0.05	2.08333	0.06666
0.05	2.9572	0.01258		0.05	2.12544	0.14994		0.05	2.10069	0.06885
0.05	2.97665	0.01258		0.05	2.14286	0.14304		0.05	2.11806	0.07128
0.05	2.99611	0.0125		0.05	2.16028	0.13614		0.05	2.13542	0.07398
0.05	3.01556	0.01234		0.05	2.1777	0.12924		0.05	2.15278	0.077
0.05	3.03502	0.01212		0.05	2.19512	0.12234		0.05	2.17014	0.08036
0.05	3.05448	0.01183		0.05	2.21254	0.11546		0.05	2.1875	0.08407
0.05	3.07393	0.01148		0.05	2.22997	0.1086		0.05	2.20486	0.08813
0.05	3.09339	0.01107		0.05	2.24739	0.10178		0.05	2.22222	0.09253
0.05	3.11284	0.01062		0.05	2.26481	0.09501		0.05	2.23958	0.09722
0.05	3.1323	0.01011		0.05	2.28223	0.08832		0.05	2.25694	0.10218
0.05	3.15175	0.00957		0.05	2.29965	0.08172		0.05	2.27431	0.10735
0.05	3.17121	0.00899		0.05	2.31707	0.07524		0.05	2.29167	0.11268
0.05	3.19066	0.00838		0.05	2.3345	0.0689		0.05	2.30903	0.11812
0.05	3.21012	0.00775		0.05	2.35192	0.06272		0.05	2.32639	0.12361
0.05	3.22957	0.00709		0.05	2.36934	0.05671		0.05	2.34375	0.1291
0.05	3.24903	0.00643		0.05	2.38676	0.05091		0.05	2.36111	0.13453
0.05	3.26848	0.00575		0.05	2.40418	0.04535		0.05	2.37847	0.13986
0.05	3.28794	0.00507		0.05	2.4216	0.04005		0.05	2.39583	0.14505
0.05	3.30739	0.00438		0.05	2.43902	0.03504		0.05	2.41319	0.15004
0.05	3.32685	0.00371		0.05	2.45645	0.03038		0.05	2.43056	0.1548
0.05	3.3463	0.00304		0.05	2.47387	0.02614		0.05	2.44792	0.15929
0.05	3.36576	0.00239		0.05	2.49129	0.02239		0.05	2.46528	0.1635
0.05	3.38521	0.00176		0.05	2.50871	0.01928		0.05	2.48264	0.16739
0.05	3.40467	0.00118		0.05	2.52613	0.01695		0.05	2.5	0.17094
0.05	3.42413	0.00072308		0.05	2.54355	0.01558		0.05	2.51736	0.17415
0.05	3.44358	0.000649538		0.05	2.56098	0.01523		0.05	2.53472	0.17698
0.05	3.46304	0.00101		0.05	2.5784	0.0158		0.05	2.55208	0.17945
0.05	3.48249	0.00149		0.05	2.59582	0.01704		0.05	2.56944	0.18153
0.05	3.50195	0.00199		0.05	2.61324	0.01869		0.05	2.58681	0.18324
0.05	3.5214	0.00247		0.05	2.63066	0.02056		0.05	2.60417	0.18458
0.05	3.54086	0.00294		0.05	2.64808	0.0225		0.05	2.62153	0.18554
0.05	3.56031	0.00338		0.05	2.66551	0.02442		0.05	2.63889	0.18613
0.05	3.57977	0.0038		0.05	2.68293	0.02627		0.05	2.65625	0.18638
0.05	3.59922	0.00419		0.05	2.70035	0.02802		0.05	2.67361	0.18628
0.05	3.61868	0.00456		0.05	2.71777	0.02964		0.05	2.69097	0.18585
0.05	3.63813	0.00489		0.05	2.73519	0.03113		0.05	2.70833	0.1851
0.05	3.65759	0.00521		0.05	2.75261	0.03248		0.05	2.72569	0.18406
0.05	3.67704	0.00549		0.05	2.77004	0.03368		0.05	2.74306	0.18273
0.05	3.6965	0.00575		0.05	2.78746	0.03474		0.05	2.76042	0.18114
0.05	3.71595	0.00598		0.05	2.80488	0.03565		0.05	2.77778	0.17931
0.05	3.73541	0.00619		0.05	2.8223	0.03643		0.05	2.79514	0.17725
0.05	3.75486	0.00638		0.05	2.83972	0.03707		0.05	2.8125	0.17498
0.05	3.77432	0.00654		0.05	2.85714	0.03758		0.05	2.82986	0.17253
0.05	3.79377	0.00668		0.05	2.87456	0.03797		0.05	2.84722	0.1699
0.05	3.81323	0.0068		0.05	2.89199	0.03824		0.05	2.86458	0.16713
0.05	3.83269	0.0069		0.05	2.90941	0.0384		0.05	2.88194	0.16422
0.05	3.85214	0.00698		0.05	2.92683	0.03845		0.05	2.89931	0.1612
0.05	3.8716	0.00704		0.05	2.94425	0.0384		0.05	2.91667	0.15809
0.05	3.89105	0.00709		0.05	2.96167	0.03826		0.05	2.93403	0.15489
0.05	3.91051	0.00712		0.05	2.97909	0.03803		0.05	2.95139	0.15163
0.05	3.92996	0.00714		0.05	2.99652	0.03771		0.05	2.96875	0.14833
0.05	3.94942	0.00714		0.05	3.01394	0.03732		0.05	2.98611	0.14498
0.05	3.96887	0.00713		0.05	3.03136	0.03686		0.05	3.00347	0.14162
0.05	3.98833	0.00711		0.05	3.04878	0.03634		0.05	3.02083	0.13825
0.05	4.00778	0.00707		0.05	3.0662	0.03576		0.05	3.03819	0.13489
0.05	4.02724	0.00703		0.05	3.08362	0.03512		0.05	3.05556	0.13154
0.05	4.04669	0.00698		0.05	3.10105	0.03444		0.05	3.07292	0.12821
0.05	4.06615	0.00691		0.05	3.11847	0.03371		0.05	3.09028	0.12492
0.05	4.0856	0.00684		0.05	3.13589	0.03295		0.05	3.10764	0.12167
0.05	4.10506	0.00677		0.05	3.15331	0.03215		0.05	3.125	0.11847
0.05	4.12451	0.00668		0.05	3.17073	0.03133		0.05	3.14236	0.11532
0.05	4.14397	0.00659		0.05	3.18815	0.03048		0.05	3.15972	0.11224
0.05	4.16342	0.0065		0.05	3.20558	0.02962		0.05	3.17708	0.10922
0.05	4.18288	0.0064		0.05	3.223	0.02874		0.05	3.19444	0.10628
0.05	4.20234	0.0063		0.05	3.24042	0.02785		0.05	3.21181	0.1034
0.05	4.22179	0.00619		0.05	3.25784	0.02696		0.05	3.22917	0.10061
0.05	4.24125	0.00608		0.05	3.27526	0.02606		0.05	3.24653	0.09788
0.05	4.2607	0.00597		0.05	3.29268	0.02516		0.05	3.26389	0.09524
0.05	4.28016	0.00586		0.05	3.31011	0.02426		0.05	3.28125	0.09268
0.05	4.29961	0.00574		0.05	3.32753	0.02337		0.05	3.29861	0.0902
0.05	4.31907	0.00562		0.05	3.34495	0.02249		0.05	3.31597	0.08779
0.05	4.33852	0.0055		0.05	3.36237	0.02162		0.05	3.33333	0.08547
0.05	4.35798	0.00538		0.05	3.37979	0.02076		0.05	3.35069	0.08322
0.05	4.37743	0.00526		0.05	3.39721	0.01991		0.05	3.36806	0.08105
0.05	4.39689	0.00514		0.05	3.41463	0.01909		0.05	3.38542	0.07895
0.05	4.41634	0.00502		0.05	3.43206	0.01828		0.05	3.40278	0.07692
0.05	4.4358	0.0049		0.05	3.44948	0.01749		0.05	3.42014	0.07496
0.05	4.45525	0.00478		0.05	3.4669	0.01671		0.05	3.4375	0.07307
0.05	4.47471	0.00466		0.05	3.48432	0.01596		0.05	3.45486	0.07125
0.05	4.49416	0.00454		0.05	3.50174	0.01524		0.05	3.47222	0.06949
0.05	4.51362	0.00443		0.05	3.51916	0.01453		0.05	3.48958	0.06779
0.05	4.53307	0.00431		0.05	3.53659	0.01385		0.05	3.50694	0.06614
0.05	4.55253	0.00419		0.05	3.55401	0.01319		0.05	3.52431	0.06456
0.05	4.57198	0.00408		0.05	3.57143	0.01255		0.05	3.54167	0.06302
0.05	4.59144	0.00397		0.05	3.58885	0.01194		0.05	3.55903	0.06153
0.05	4.6109	0.00386		0.05	3.60627	0.01135		0.05	3.57639	0.0601
0.05	4.63035	0.00375		0.05	3.62369	0.01079		0.05	3.59375	0.0587
0.05	4.64981	0.00364		0.05	3.64112	0.01025		0.05	3.61111	0.05735
0.05	4.66926	0.00354		0.05	3.65854	0.00973		0.05	3.62847	0.05605
0.05	4.68872	0.00344		0.05	3.67596	0.00924		0.05	3.64583	0.05478
0.05	4.70817	0.00333		0.05	3.69338	0.00876		0.05	3.66319	0.05354
0.05	4.72763	0.00324		0.05	3.7108	0.00831		0.05	3.68056	0.05235
0.05	4.74708	0.00314		0.05	3.72822	0.00788		0.05	3.69792	0.05118
0.05	4.76654	0.00304		0.05	3.74565	0.00748		0.05	3.71528	0.05005
0.05	4.78599	0.00295		0.05	3.76307	0.00709		0.05	3.73264	0.04895
0.05	4.80545	0.00286		0.05	3.78049	0.00672		0.05	3.75	0.04788
0.05	4.8249	0.00277		0.05	3.79791	0.00637		0.05	3.76736	0.04683
0.05	4.84436	0.00268		0.05	3.81533	0.00604		0.05	3.78472	0.04582
0.05	4.86381	0.0026		0.05	3.83275	0.00573		0.05	3.80208	0.04482
0.05	4.88327	0.00252		0.05	3.85017	0.00544		0.05	3.81944	0.04386
0.05	4.90272	0.00244		0.05	3.8676	0.00516		0.05	3.83681	0.04291
0.05	4.92218	0.00236		0.05	3.88502	0.0049		0.05	3.85417	0.04199
0.05	4.94163	0.00228		0.05	3.90244	0.00466		0.05	3.87153	0.04109
0.05	4.96109	0.00221		0.05	3.91986	0.00443		0.05	3.88889	0.0402
0.05	4.98055	0.00214		0.05	3.93728	0.00421		0.05	3.90625	0.03934
0.05	5	0.00206		0.05	3.9547	0.00401		0.05	3.92361	0.0385
0.1	0	0.00249		0.05	3.97213	0.00382		0.05	3.94097	0.03768
0.1	0.01946	0.00494		0.05	3.98955	0.00365		0.05	3.95833	0.03687
0.1	0.03891	0.00714		0.05	4.00697	0.00349		0.05	3.97569	0.03608
0.1	0.05837	0.00905		0.05	4.02439	0.00334		0.05	3.99306	0.03531
0.1	0.07782	0.01093		0.05	4.04181	0.0032		0.05	4.01042	0.03455
0.1	0.09728	0.01287		0.05	4.05923	0.00307		0.05	4.02778	0.03381
0.1	0.11673	0.01484		0.05	4.07666	0.00295		0.05	4.04514	0.03308
0.1	0.13619	0.01678		0.05	4.09408	0.00284		0.05	4.0625	0.03237
0.1	0.15564	0.01858		0.05	4.1115	0.00275		0.05	4.07986	0.03167
0.1	0.1751	0.02014		0.05	4.12892	0.00266		0.05	4.09722	0.03099
0.1	0.19455	0.02136		0.05	4.14634	0.00258		0.05	4.11458	0.03032
0.1	0.21401	0.02218		0.05	4.16376	0.0025		0.05	4.13194	0.02966
0.1	0.23346	0.02261		0.05	4.18119	0.00244		0.05	4.14931	0.02902
0.1	0.25292	0.02274		0.05	4.19861	0.00238		0.05	4.16667	0.02839
0.1	0.27237	0.02271		0.05	4.21603	0.00233		0.05	4.18403	0.02777
0.1	0.29183	0.02269		0.05	4.23345	0.00229		0.05	4.20139	0.02717
0.1	0.31128	0.02283		0.05	4.25087	0.00225		0.05	4.21875	0.02657
0.1	0.33074	0.02317		0.05	4.26829	0.00222		0.05	4.23611	0.02599
0.1	0.3502	0.02363		0.05	4.28571	0.0022		0.05	4.25347	0.02542
0.1	0.36965	0.024		0.05	4.30314	0.00218		0.05	4.27083	0.02486
0.1	0.38911	0.02402		0.05	4.32056	0.00216		0.05	4.28819	0.02431
0.1	0.40856	0.02344		0.05	4.33798	0.00215		0.05	4.30556	0.02378
0.1	0.42802	0.0221		0.05	4.3554	0.00215		0.05	4.32292	0.02325
0.1	0.44747	0.01999		0.05	4.37282	0.00214		0.05	4.34028	0.02273
0.1	0.46693	0.01734		0.05	4.39024	0.00215		0.05	4.35764	0.02223
0.1	0.48638	0.01485		0.05	4.40767	0.00215		0.05	4.375	0.02173
0.1	0.50584	0.01385		0.05	4.42509	0.00216		0.05	4.39236	0.02125
0.1	0.52529	0.01564		0.05	4.44251	0.00217		0.05	4.40972	0.02078
0.1	0.54475	0.0199		0.05	4.45993	0.00218		0.05	4.42708	0.02031
0.1	0.5642	0.02536		0.05	4.47735	0.0022		0.05	4.44444	0.01986
0.1	0.58366	0.03102		0.05	4.49477	0.00221		0.05	4.46181	0.01941
0.1	0.60311	0.03623		0.05	4.5122	0.00223		0.05	4.47917	0.01898
0.1	0.62257	0.04053		0.05	4.52962	0.00225		0.05	4.49653	0.01855
0.1	0.64202	0.04371		0.05	4.54704	0.00227		0.05	4.51389	0.01813
0.1	0.66148	0.04577		0.05	4.56446	0.0023		0.05	4.53125	0.01772
0.1	0.68093	0.04701		0.05	4.58188	0.00232		0.05	4.54861	0.01732
0.1	0.70039	0.04813		0.05	4.5993	0.00235		0.05	4.56597	0.01693
0.1	0.71984	0.05019		0.05	4.61673	0.00237		0.05	4.58333	0.01655
0.1	0.7393	0.05442		0.05	4.63415	0.0024		0.05	4.60069	0.01618
0.1	0.75876	0.06171		0.05	4.65157	0.00242		0.05	4.61806	0.01581
0.1	0.77821	0.07226		0.05	4.66899	0.00245		0.05	4.63542	0.01546
0.1	0.79767	0.08571		0.05	4.68641	0.00248		0.05	4.65278	0.01511
0.1	0.81712	0.10142		0.05	4.70383	0.00251		0.05	4.67014	0.01476
0.1	0.83658	0.11873		0.05	4.72125	0.00253		0.05	4.6875	0.01443
0.1	0.85603	0.13704		0.05	4.73868	0.00256		0.05	4.70486	0.0141
0.1	0.87549	0.15589		0.05	4.7561	0.00259		0.05	4.72222	0.01378
0.1	0.89494	0.17493		0.05	4.77352	0.00261		0.05	4.73958	0.01347
0.1	0.9144	0.19393		0.05	4.79094	0.00264		0.05	4.75694	0.01316
0.1	0.93385	0.2128		0.05	4.80836	0.00267		0.05	4.77431	0.01286
0.1	0.95331	0.23156		0.05	4.82578	0.00269		0.05	4.79167	0.01257
0.1	0.97276	0.25032		0.05	4.84321	0.00272		0.05	4.80903	0.01228
0.1	0.99222	0.26927		0.05	4.86063	0.00274		0.05	4.82639	0.012
0.1	1.01167	0.28858		0.05	4.87805	0.00276		0.05	4.84375	0.01173
0.1	1.03113	0.30846		0.05	4.89547	0.00279		0.05	4.86111	0.01146
0.1	1.05058	0.32903		0.05	4.91289	0.00281		0.05	4.87847	0.01119
0.1	1.07004	0.35034		0.05	4.93031	0.00283		0.05	4.89583	0.01094
0.1	1.08949	0.37234		0.05	4.94774	0.00285		0.05	4.91319	0.01068
0.1	1.10895	0.39487		0.05	4.96516	0.00286		0.05	4.93056	0.01044
0.1	1.12841	0.41769		0.05	4.98258	0.00288		0.05	4.94792	0.01019
0.1	1.14786	0.44048		0.05	5	0.0029		0.05	4.96528	0.00996
0.1	1.16732	0.46285		0.1	0	0.00709		0.05	4.98264	0.00972
0.1	1.18677	0.48441		0.1	0.01742	0.01321		0.05	5	0.00949
0.1	1.20623	0.50474		0.1	0.03484	0.01861		0.1	0	0.00204
0.1	1.22568	0.52344		0.1	0.05227	0.0226		0.1	0.01736	0.00382
0.1	1.24514	0.54014		0.1	0.06969	0.02571		0.1	0.03472	0.00554
0.1	1.26459	0.5545		0.1	0.08711	0.02806		0.1	0.05208	0.007
0.1	1.28405	0.56626		0.1	0.10453	0.0297		0.1	0.06944	0.00834
0.1	1.3035	0.57519		0.1	0.12195	0.03065		0.1	0.08681	0.00955
0.1	1.32296	0.58115		0.1	0.13937	0.03098		0.1	0.10417	0.01054
0.1	1.34241	0.58404		0.1	0.15679	0.03088		0.1	0.12153	0.01125
0.1	1.36187	0.58385		0.1	0.17422	0.03059		0.1	0.13889	0.01161
0.1	1.38132	0.58062		0.1	0.19164	0.03044		0.1	0.15625	0.01159
0.1	1.40078	0.57443		0.1	0.20906	0.03072		0.1	0.17361	0.01121
0.1	1.42023	0.56546		0.1	0.22648	0.0316		0.1	0.19097	0.01062
0.1	1.43969	0.55388		0.1	0.2439	0.03302		0.1	0.20833	0.01006
0.1	1.45914	0.53995		0.1	0.26132	0.03474		0.1	0.22569	0.0099
0.1	1.4786	0.52394		0.1	0.27875	0.03639		0.1	0.24306	0.01046
0.1	1.49805	0.50614		0.1	0.29617	0.03762		0.1	0.26042	0.01176
0.1	1.51751	0.48686		0.1	0.31359	0.03815		0.1	0.27778	0.01353
0.1	1.53697	0.46643		0.1	0.33101	0.03784		0.1	0.29514	0.01537
0.1	1.55642	0.44515		0.1	0.34843	0.03671		0.1	0.3125	0.01693
0.1	1.57588	0.42335		0.1	0.36585	0.03497		0.1	0.32986	0.01795
0.1	1.59533	0.40132		0.1	0.38328	0.03301		0.1	0.34722	0.01822
0.1	1.61479	0.37934		0.1	0.4007	0.03133		0.1	0.36458	0.01763
0.1	1.63424	0.35766		0.1	0.41812	0.03043		0.1	0.38194	0.01618
0.1	1.6537	0.33651		0.1	0.43554	0.03052		0.1	0.39931	0.01395
0.1	1.67315	0.31608		0.1	0.45296	0.03138		0.1	0.41667	0.01115
0.1	1.69261	0.29655		0.1	0.47038	0.03245		0.1	0.43403	0.00818
0.1	1.71206	0.27802		0.1	0.48781	0.03305		0.1	0.45139	0.00588
0.1	1.73152	0.26061		0.1	0.50523	0.03257		0.1	0.46875	0.00565
0.1	1.75097	0.24436		0.1	0.52265	0.03063		0.1	0.48611	0.00751
0.1	1.77043	0.22931		0.1	0.54007	0.02706		0.1	0.50347	0.00999
0.1	1.78988	0.21544		0.1	0.55749	0.02207		0.1	0.52083	0.01248
0.1	1.80934	0.20272		0.1	0.57491	0.01656		0.1	0.53819	0.01503
0.1	1.82879	0.19109		0.1	0.59233	0.0133		0.1	0.55556	0.01809
0.1	1.84825	0.18047		0.1	0.60976	0.01633		0.1	0.57292	0.02222
0.1	1.8677	0.17077		0.1	0.62718	0.02409		0.1	0.59028	0.02787
0.1	1.88716	0.16189		0.1	0.6446	0.03319		0.1	0.60764	0.03512
0.1	1.90662	0.15371		0.1	0.66202	0.04192		0.1	0.625	0.04378
0.1	1.92607	0.14613		0.1	0.67944	0.04932		0.1	0.64236	0.05348
0.1	1.94553	0.13905		0.1	0.69686	0.05475		0.1	0.65972	0.06376
0.1	1.96498	0.13239		0.1	0.71429	0.05788		0.1	0.67708	0.07416
0.1	1.98444	0.12606		0.1	0.73171	0.05888		0.1	0.69444	0.08428
0.1	2.00389	0.12		0.1	0.74913	0.05867		0.1	0.71181	0.09378
0.1	2.02335	0.11414		0.1	0.76655	0.05923		0.1	0.72917	0.10252
0.1	2.0428	0.10845		0.1	0.78397	0.06363		0.1	0.74653	0.11054
0.1	2.06226	0.1029		0.1	0.80139	0.07459		0.1	0.76389	0.11813
0.1	2.08171	0.09746		0.1	0.81882	0.09287		0.1	0.78125	0.12583
0.1	2.10117	0.09213		0.1	0.83624	0.11752		0.1	0.79861	0.13434
0.1	2.12062	0.08689		0.1	0.85366	0.14708		0.1	0.81597	0.14447
0.1	2.14008	0.08174		0.1	0.87108	0.18017		0.1	0.83333	0.1569
0.1	2.15953	0.0767		0.1	0.8885	0.21564		0.1	0.85069	0.17203
0.1	2.17899	0.07176		0.1	0.90592	0.25247		0.1	0.86806	0.18994
0.1	2.19844	0.06695		0.1	0.92335	0.28982		0.1	0.88542	0.21038
0.1	2.2179	0.06227		0.1	0.94077	0.32696		0.1	0.90278	0.23285
0.1	2.23735	0.05774		0.1	0.95819	0.36336		0.1	0.92014	0.25674
0.1	2.25681	0.05336		0.1	0.97561	0.39864		0.1	0.9375	0.28142
0.1	2.27627	0.04915		0.1	0.99303	0.43259		0.1	0.95486	0.3063
0.1	2.29572	0.04512		0.1	1.01045	0.46518		0.1	0.97222	0.33091
0.1	2.31518	0.04127		0.1	1.02788	0.49652		0.1	0.98958	0.35491
0.1	2.33463	0.03761		0.1	1.0453	0.52682		0.1	1.00694	0.37808
0.1	2.35409	0.03415		0.1	1.06272	0.55639		0.1	1.02431	0.40035
0.1	2.37354	0.03088		0.1	1.08014	0.58557		0.1	1.04167	0.42176
0.1	2.393	0.0278		0.1	1.09756	0.61465		0.1	1.05903	0.44241
0.1	2.41245	0.02491		0.1	1.11498	0.64391		0.1	1.07639	0.46245
0.1	2.43191	0.02221		0.1	1.1324	0.6735		0.1	1.09375	0.48203
0.1	2.45136	0.01968		0.1	1.14983	0.70347		0.1	1.11111	0.50123
0.1	2.47082	0.01732		0.1	1.16725	0.73375		0.1	1.12847	0.52008
0.1	2.49027	0.01512		0.1	1.18467	0.76416		0.1	1.14583	0.53848
0.1	2.50973	0.01309		0.1	1.20209	0.79439		0.1	1.16319	0.55627
0.1	2.52918	0.01122		0.1	1.21951	0.82408		0.1	1.18056	0.57316
0.1	2.54864	0.00952		0.1	1.23693	0.8528		0.1	1.19792	0.58884
0.1	2.56809	0.008		0.1	1.25436	0.88008		0.1	1.21528	0.60294
0.1	2.58755	0.00671		0.1	1.27178	0.90545		0.1	1.23264	0.61509
0.1	2.607	0.0057		0.1	1.2892	0.92846		0.1	1.25	0.62493
0.1	2.62646	0.00505		0.1	1.30662	0.94865		0.1	1.26736	0.63216
0.1	2.64591	0.00484		0.1	1.32404	0.96563		0.1	1.28472	0.63654
0.1	2.66537	0.00504		0.1	1.34146	0.97907		0.1	1.30208	0.6379
0.1	2.68483	0.00555		0.1	1.35889	0.98866		0.1	1.31944	0.63615
0.1	2.70428	0.00624		0.1	1.37631	0.99421		0.1	1.33681	0.63127
0.1	2.72374	0.00703		0.1	1.39373	0.99557		0.1	1.35417	0.62332
0.1	2.74319	0.00784		0.1	1.41115	0.99268		0.1	1.37153	0.61243
0.1	2.76265	0.00864		0.1	1.42857	0.98554		0.1	1.38889	0.59878
0.1	2.7821	0.0094		0.1	1.44599	0.97424		0.1	1.40625	0.5826
0.1	2.80156	0.01011		0.1	1.46342	0.95896		0.1	1.42361	0.56416
0.1	2.82101	0.01076		0.1	1.48084	0.9399		0.1	1.44097	0.54374
0.1	2.84047	0.01134		0.1	1.49826	0.91735		0.1	1.45833	0.52164
0.1	2.85992	0.01183		0.1	1.51568	0.89165		0.1	1.47569	0.49819
0.1	2.87938	0.01225		0.1	1.5331	0.86317		0.1	1.49306	0.47367
0.1	2.89883	0.01259		0.1	1.55052	0.83232		0.1	1.51042	0.4484
0.1	2.91829	0.01284		0.1	1.56794	0.79953		0.1	1.52778	0.42264
0.1	2.93774	0.013		0.1	1.58537	0.76522		0.1	1.54514	0.39668
0.1	2.9572	0.01309		0.1	1.60279	0.72985		0.1	1.5625	0.37075
0.1	2.97665	0.01309		0.1	1.62021	0.69384		0.1	1.57986	0.34507
0.1	2.99611	0.01302		0.1	1.63763	0.6576		0.1	1.59722	0.31984
0.1	3.01556	0.01287		0.1	1.65505	0.62153		0.1	1.61458	0.29523
0.1	3.03502	0.01264		0.1	1.67247	0.58598		0.1	1.63194	0.27139
0.1	3.05448	0.01235		0.1	1.6899	0.5513		0.1	1.64931	0.24844
0.1	3.07393	0.012		0.1	1.70732	0.51775		0.1	1.66667	0.2265
0.1	3.09339	0.01158		0.1	1.72474	0.4856		0.1	1.68403	0.20564
0.1	3.11284	0.01112		0.1	1.74216	0.45506		0.1	1.70139	0.18595
0.1	3.1323	0.0106		0.1	1.75958	0.42627		0.1	1.71875	0.16748
0.1	3.15175	0.01004		0.1	1.777	0.39937		0.1	1.73611	0.1503
0.1	3.17121	0.00944		0.1	1.79443	0.37442		0.1	1.75347	0.13444
0.1	3.19066	0.00881		0.1	1.81185	0.35146		0.1	1.77083	0.11997
0.1	3.21012	0.00816		0.1	1.82927	0.33046		0.1	1.78819	0.10692
0.1	3.22957	0.00748		0.1	1.84669	0.31137		0.1	1.80556	0.09536
0.1	3.24903	0.00678		0.1	1.86411	0.2941		0.1	1.82292	0.08533
0.1	3.26848	0.00608		0.1	1.88153	0.27853		0.1	1.84028	0.07689
0.1	3.28794	0.00536		0.1	1.89896	0.26451		0.1	1.85764	0.07006
0.1	3.30739	0.00465		0.1	1.91638	0.25188		0.1	1.875	0.06483
0.1	3.32685	0.00393		0.1	1.9338	0.24047		0.1	1.89236	0.06112
0.1	3.3463	0.00323		0.1	1.95122	0.2301		0.1	1.90972	0.05878
0.1	3.36576	0.00253		0.1	1.96864	0.22059		0.1	1.92708	0.05761
0.1	3.38521	0.00185		0.1	1.98606	0.2118		0.1	1.94444	0.05735
0.1	3.40467	0.00119		0.1	2.00348	0.20357		0.1	1.96181	0.05776
0.1	3.42413	0.000575521		0.1	2.02091	0.19578		0.1	1.97917	0.05864
0.1	3.44358	0.000314628		0.1	2.03833	0.18831		0.1	1.99653	0.05983
0.1	3.46304	0.000797499		0.1	2.05575	0.18107		0.1	2.01389	0.06121
0.1	3.48249	0.00136		0.1	2.07317	0.17399		0.1	2.03125	0.06274
0.1	3.50195	0.00191		0.1	2.09059	0.167		0.1	2.04861	0.06438
0.1	3.5214	0.00244		0.1	2.10801	0.16007		0.1	2.06597	0.06614
0.1	3.54086	0.00295		0.1	2.12544	0.15317		0.1	2.08333	0.06806
0.1	3.56031	0.00342		0.1	2.14286	0.14626		0.1	2.10069	0.07018
0.1	3.57977	0.00387		0.1	2.16028	0.13935		0.1	2.11806	0.07256
0.1	3.59922	0.00429		0.1	2.1777	0.13243		0.1	2.13542	0.07523
0.1	3.61868	0.00468		0.1	2.19512	0.1255		0.1	2.15278	0.07825
0.1	3.63813	0.00504		0.1	2.21254	0.11858		0.1	2.17014	0.08163
0.1	3.65759	0.00538		0.1	2.22997	0.11167		0.1	2.1875	0.08539
0.1	3.67704	0.00568		0.1	2.24739	0.10479		0.1	2.20486	0.08954
0.1	3.6965	0.00596		0.1	2.26481	0.09796		0.1	2.22222	0.09404
0.1	3.71595	0.00621		0.1	2.28223	0.09119		0.1	2.23958	0.09887
0.1	3.73541	0.00644		0.1	2.29965	0.08452		0.1	2.25694	0.10399
0.1	3.75486	0.00664		0.1	2.31707	0.07796		0.1	2.27431	0.10935
0.1	3.77432	0.00681		0.1	2.3345	0.07154		0.1	2.29167	0.11489
0.1	3.79377	0.00697		0.1	2.35192	0.06527		0.1	2.30903	0.12055
0.1	3.81323	0.0071		0.1	2.36934	0.05919		0.1	2.32639	0.12628
0.1	3.83269	0.00721		0.1	2.38676	0.05331		0.1	2.34375	0.13203
0.1	3.85214	0.0073		0.1	2.40418	0.04768		0.1	2.36111	0.13772
0.1	3.8716	0.00737		0.1	2.4216	0.04231		0.1	2.37847	0.14332
0.1	3.89105	0.00742		0.1	2.43902	0.03726		0.1	2.39583	0.14877
0.1	3.91051	0.00746		0.1	2.45645	0.03256		0.1	2.41319	0.15403
0.1	3.92996	0.00748		0.1	2.47387	0.02829		0.1	2.43056	0.15906
0.1	3.94942	0.00749		0.1	2.49129	0.02454		0.1	2.44792	0.16383
0.1	3.96887	0.00748		0.1	2.50871	0.02142		0.1	2.46528	0.16829
0.1	3.98833	0.00746		0.1	2.52613	0.01907		0.1	2.48264	0.17244
0.1	4.00778	0.00743		0.1	2.54355	0.01764		0.1	2.5	0.17623
0.1	4.02724	0.00739		0.1	2.56098	0.01716		0.1	2.51736	0.17967
0.1	4.04669	0.00734		0.1	2.5784	0.01756		0.1	2.53472	0.18273
0.1	4.06615	0.00727		0.1	2.59582	0.01863		0.1	2.55208	0.1854
0.1	4.0856	0.0072		0.1	2.61324	0.02015		0.1	2.56944	0.18768
0.1	4.10506	0.00713		0.1	2.63066	0.02192		0.1	2.58681	0.18957
0.1	4.12451	0.00704		0.1	2.64808	0.02379		0.1	2.60417	0.19107
0.1	4.14397	0.00695		0.1	2.66551	0.02568		0.1	2.62153	0.19218
0.1	4.16342	0.00686		0.1	2.68293	0.02752		0.1	2.63889	0.19292
0.1	4.18288	0.00676		0.1	2.70035	0.02927		0.1	2.65625	0.19328
0.1	4.20234	0.00665		0.1	2.71777	0.03091		0.1	2.67361	0.19328
0.1	4.22179	0.00654		0.1	2.73519	0.03242		0.1	2.69097	0.19293
0.1	4.24125	0.00643		0.1	2.75261	0.03379		0.1	2.70833	0.19226
0.1	4.2607	0.00631		0.1	2.77004	0.03502		0.1	2.72569	0.19127
0.1	4.28016	0.00619		0.1	2.78746	0.0361		0.1	2.74306	0.18998
0.1	4.29961	0.00607		0.1	2.80488	0.03705		0.1	2.76042	0.18842
0.1	4.31907	0.00595		0.1	2.8223	0.03785		0.1	2.77778	0.1866
0.1	4.33852	0.00583		0.1	2.83972	0.03853		0.1	2.79514	0.18453
0.1	4.35798	0.00571		0.1	2.85714	0.03907		0.1	2.8125	0.18225
0.1	4.37743	0.00558		0.1	2.87456	0.03948		0.1	2.82986	0.17976
0.1	4.39689	0.00546		0.1	2.89199	0.03978		0.1	2.84722	0.1771
0.1	4.41634	0.00533		0.1	2.90941	0.03996		0.1	2.86458	0.17427
0.1	4.4358	0.00521		0.1	2.92683	0.04003		0.1	2.88194	0.1713
0.1	4.45525	0.00508		0.1	2.94425	0.03999		0.1	2.89931	0.16821
0.1	4.47471	0.00496		0.1	2.96167	0.03986		0.1	2.91667	0.16501
0.1	4.49416	0.00483		0.1	2.97909	0.03964		0.1	2.93403	0.16173
0.1	4.51362	0.00471		0.1	2.99652	0.03934		0.1	2.95139	0.15837
0.1	4.53307	0.00459		0.1	3.01394	0.03895		0.1	2.96875	0.15496
0.1	4.55253	0.00447		0.1	3.03136	0.03849		0.1	2.98611	0.15151
0.1	4.57198	0.00435		0.1	3.04878	0.03797		0.1	3.00347	0.14804
0.1	4.59144	0.00424		0.1	3.0662	0.03738		0.1	3.02083	0.14455
0.1	4.6109	0.00412		0.1	3.08362	0.03674		0.1	3.03819	0.14106
0.1	4.63035	0.00401		0.1	3.10105	0.03605		0.1	3.05556	0.13759
0.1	4.64981	0.0039		0.1	3.11847	0.03531		0.1	3.07292	0.13414
0.1	4.66926	0.00379		0.1	3.13589	0.03454		0.1	3.09028	0.13073
0.1	4.68872	0.00368		0.1	3.15331	0.03373		0.1	3.10764	0.12735
0.1	4.70817	0.00358		0.1	3.17073	0.03289		0.1	3.125	0.12402
0.1	4.72763	0.00347		0.1	3.18815	0.03202		0.1	3.14236	0.12076
0.1	4.74708	0.00337		0.1	3.20558	0.03114		0.1	3.15972	0.11755
0.1	4.76654	0.00327		0.1	3.223	0.03024		0.1	3.17708	0.11441
0.1	4.78599	0.00318		0.1	3.24042	0.02932		0.1	3.19444	0.11134
0.1	4.80545	0.00308		0.1	3.25784	0.0284		0.1	3.21181	0.10835
0.1	4.8249	0.00299		0.1	3.27526	0.02748		0.1	3.22917	0.10544
0.1	4.84436	0.0029		0.1	3.29268	0.02655		0.1	3.24653	0.10261
0.1	4.86381	0.00281		0.1	3.31011	0.02562		0.1	3.26389	0.09986
0.1	4.88327	0.00272		0.1	3.32753	0.0247		0.1	3.28125	0.09719
0.1	4.90272	0.00264		0.1	3.34495	0.02379		0.1	3.29861	0.0946
0.1	4.92218	0.00256		0.1	3.36237	0.02289		0.1	3.31597	0.0921
0.1	4.94163	0.00248		0.1	3.37979	0.022		0.1	3.33333	0.08968
0.1	4.96109	0.0024		0.1	3.39721	0.02113		0.1	3.35069	0.08734
0.1	4.98055	0.00232		0.1	3.41463	0.02027		0.1	3.36806	0.08508
0.1	5	0.00225		0.1	3.43206	0.01942		0.1	3.38542	0.0829
0.15	0	0.00249		0.1	3.44948	0.0186		0.1	3.40278	0.08079
0.15	0.01946	0.00494		0.1	3.4669	0.0178		0.1	3.42014	0.07876
0.15	0.03891	0.00714		0.1	3.48432	0.01702		0.1	3.4375	0.0768
0.15	0.05837	0.00905		0.1	3.50174	0.01626		0.1	3.45486	0.07491
0.15	0.07782	0.01094		0.1	3.51916	0.01552		0.1	3.47222	0.07308
0.15	0.09728	0.01287		0.1	3.53659	0.01481		0.1	3.48958	0.07131
0.15	0.11673	0.01484		0.1	3.55401	0.01412		0.1	3.50694	0.06961
0.15	0.13619	0.01678		0.1	3.57143	0.01346		0.1	3.52431	0.06796
0.15	0.15564	0.01859		0.1	3.58885	0.01282		0.1	3.54167	0.06637
0.15	0.1751	0.02015		0.1	3.60627	0.0122		0.1	3.55903	0.06483
0.15	0.19455	0.02137		0.1	3.62369	0.01161		0.1	3.57639	0.06334
0.15	0.21401	0.0222		0.1	3.64112	0.01104		0.1	3.59375	0.0619
0.15	0.23346	0.02264		0.1	3.65854	0.0105		0.1	3.61111	0.0605
0.15	0.25292	0.02278		0.1	3.67596	0.00998		0.1	3.62847	0.05915
0.15	0.27237	0.02276		0.1	3.69338	0.00948		0.1	3.64583	0.05783
0.15	0.29183	0.02275		0.1	3.7108	0.009		0.1	3.66319	0.05656
0.15	0.31128	0.02289		0.1	3.72822	0.00855		0.1	3.68056	0.05532
0.15	0.33074	0.02324		0.1	3.74565	0.00812		0.1	3.69792	0.05411
0.15	0.3502	0.0237		0.1	3.76307	0.00771		0.1	3.71528	0.05294
0.15	0.36965	0.02408		0.1	3.78049	0.00732		0.1	3.73264	0.0518
0.15	0.38911	0.02411		0.1	3.79791	0.00695		0.1	3.75	0.05069
0.15	0.40856	0.02353		0.1	3.81533	0.0066		0.1	3.76736	0.04961
0.15	0.42802	0.0222		0.1	3.83275	0.00627		0.1	3.78472	0.04855
0.15	0.44747	0.0201		0.1	3.85017	0.00596		0.1	3.80208	0.04752
0.15	0.46693	0.01746		0.1	3.8676	0.00567		0.1	3.81944	0.04652
0.15	0.48638	0.01498		0.1	3.88502	0.00539		0.1	3.83681	0.04553
0.15	0.50584	0.014		0.1	3.90244	0.00513		0.1	3.85417	0.04457
0.15	0.52529	0.0158		0.1	3.91986	0.00488		0.1	3.87153	0.04364
0.15	0.54475	0.02006		0.1	3.93728	0.00465		0.1	3.88889	0.04272
0.15	0.5642	0.02555		0.1	3.9547	0.00444		0.1	3.90625	0.04182
0.15	0.58366	0.03124		0.1	3.97213	0.00424		0.1	3.92361	0.04094
0.15	0.60311	0.03649		0.1	3.98955	0.00405		0.1	3.94097	0.04008
0.15	0.62257	0.04084		0.1	4.00697	0.00387		0.1	3.95833	0.03924
0.15	0.64202	0.04407		0.1	4.02439	0.00371		0.1	3.97569	0.03841
0.15	0.66148	0.04618		0.1	4.04181	0.00356		0.1	3.99306	0.03761
0.15	0.68093	0.04748		0.1	4.05923	0.00342		0.1	4.01042	0.03681
0.15	0.70039	0.04867		0.1	4.07666	0.00329		0.1	4.02778	0.03604
0.15	0.71984	0.05081		0.1	4.09408	0.00318		0.1	4.04514	0.03528
0.15	0.7393	0.05512		0.1	4.1115	0.00307		0.1	4.0625	0.03453
0.15	0.75876	0.06248		0.1	4.12892	0.00297		0.1	4.07986	0.0338
0.15	0.77821	0.07312		0.1	4.14634	0.00288		0.1	4.09722	0.03308
0.15	0.79767	0.08666		0.1	4.16376	0.0028		0.1	4.11458	0.03237
0.15	0.81712	0.10247		0.1	4.18119	0.00273		0.1	4.13194	0.03168
0.15	0.83658	0.11989		0.1	4.19861	0.00266		0.1	4.14931	0.031
0.15	0.85603	0.13833		0.1	4.21603	0.00261		0.1	4.16667	0.03034
0.15	0.87549	0.15732		0.1	4.23345	0.00256		0.1	4.18403	0.02969
0.15	0.89494	0.17648		0.1	4.25087	0.00252		0.1	4.20139	0.02905
0.15	0.9144	0.19562		0.1	4.26829	0.00248		0.1	4.21875	0.02842
0.15	0.93385	0.21462		0.1	4.28571	0.00245		0.1	4.23611	0.0278
0.15	0.95331	0.23351		0.1	4.30314	0.00243		0.1	4.25347	0.0272
0.15	0.97276	0.25241		0.1	4.32056	0.00241		0.1	4.27083	0.0266
0.15	0.99222	0.27149		0.1	4.33798	0.00239		0.1	4.28819	0.02602
0.15	1.01167	0.29097		0.1	4.3554	0.00238		0.1	4.30556	0.02545
0.15	1.03113	0.31102		0.1	4.37282	0.00237		0.1	4.32292	0.02489
0.15	1.05058	0.33179		0.1	4.39024	0.00237		0.1	4.34028	0.02435
0.15	1.07004	0.35334		0.1	4.40767	0.00237		0.1	4.35764	0.02381
0.15	1.08949	0.37561		0.1	4.42509	0.00238		0.1	4.375	0.02328
0.15	1.10895	0.39845		0.1	4.44251	0.00239		0.1	4.39236	0.02277
0.15	1.12841	0.42161		0.1	4.45993	0.0024		0.1	4.40972	0.02226
0.15	1.14786	0.44478		0.1	4.47735	0.00241		0.1	4.42708	0.02177
0.15	1.16732	0.46756		0.1	4.49477	0.00243		0.1	4.44444	0.02128
0.15	1.18677	0.48954		0.1	4.5122	0.00244		0.1	4.46181	0.02081
0.15	1.20623	0.5103		0.1	4.52962	0.00246		0.1	4.47917	0.02034
0.15	1.22568	0.52944		0.1	4.54704	0.00248		0.1	4.49653	0.01989
0.15	1.24514	0.54657		0.1	4.56446	0.00251		0.1	4.51389	0.01944
0.15	1.26459	0.56135		0.1	4.58188	0.00253		0.1	4.53125	0.01901
0.15	1.28405	0.5735		0.1	4.5993	0.00255		0.1	4.54861	0.01858
0.15	1.3035	0.5828		0.1	4.61673	0.00258		0.1	4.56597	0.01816
0.15	1.32296	0.58908		0.1	4.63415	0.0026		0.1	4.58333	0.01775
0.15	1.34241	0.59226		0.1	4.65157	0.00263		0.1	4.60069	0.01735
0.15	1.36187	0.59229		0.1	4.66899	0.00266		0.1	4.61806	0.01696
0.15	1.38132	0.58923		0.1	4.68641	0.00269		0.1	4.63542	0.01658
0.15	1.40078	0.58316		0.1	4.70383	0.00271		0.1	4.65278	0.01621
0.15	1.42023	0.57424		0.1	4.72125	0.00274		0.1	4.67014	0.01584
0.15	1.43969	0.56266		0.1	4.73868	0.00277		0.1	4.6875	0.01548
0.15	1.45914	0.54867		0.1	4.7561	0.0028		0.1	4.70486	0.01513
0.15	1.4786	0.53253		0.1	4.77352	0.00282		0.1	4.72222	0.01479
0.15	1.49805	0.51456		0.1	4.79094	0.00285		0.1	4.73958	0.01445
0.15	1.51751	0.49505		0.1	4.80836	0.00288		0.1	4.75694	0.01413
0.15	1.53697	0.47434		0.1	4.82578	0.0029		0.1	4.77431	0.01381
0.15	1.55642	0.45276		0.1	4.84321	0.00293		0.1	4.79167	0.01349
0.15	1.57588	0.43061		0.1	4.86063	0.00296		0.1	4.80903	0.01319
0.15	1.59533	0.40821		0.1	4.87805	0.00298		0.1	4.82639	0.01289
0.15	1.61479	0.38583		0.1	4.89547	0.003		0.1	4.84375	0.01259
0.15	1.63424	0.36375		0.1	4.91289	0.00302		0.1	4.86111	0.0123
0.15	1.6537	0.34219		0.1	4.93031	0.00305		0.1	4.87847	0.01202
0.15	1.67315	0.32136		0.1	4.94774	0.00307		0.1	4.89583	0.01175
0.15	1.69261	0.30143		0.1	4.96516	0.00309		0.1	4.91319	0.01147
0.15	1.71206	0.28253		0.1	4.98258	0.0031		0.1	4.93056	0.01121
0.15	1.73152	0.26476		0.1	5	0.00312		0.1	4.94792	0.01095
0.15	1.75097	0.24818		0.15	0	0.00709		0.1	4.96528	0.0107
0.15	1.77043	0.23282		0.15	0.01742	0.01321		0.1	4.98264	0.01045
0.15	1.78988	0.21867		0.15	0.03484	0.01861		0.1	5	0.0102
0.15	1.80934	0.20571		0.15	0.05227	0.0226		0.15	0	0.00204
0.15	1.82879	0.19388		0.15	0.06969	0.02571		0.15	0.01736	0.00382
0.15	1.84825	0.18309		0.15	0.08711	0.02807		0.15	0.03472	0.00554
0.15	1.8677	0.17324		0.15	0.10453	0.02971		0.15	0.05208	0.007
0.15	1.88716	0.16424		0.15	0.12195	0.03066		0.15	0.06944	0.00834
0.15	1.90662	0.15597		0.15	0.13937	0.031		0.15	0.08681	0.00955
0.15	1.92607	0.14832		0.15	0.15679	0.0309		0.15	0.10417	0.01054
0.15	1.94553	0.14119		0.15	0.17422	0.03062		0.15	0.12153	0.01126
0.15	1.96498	0.13448		0.15	0.19164	0.03047		0.15	0.13889	0.01162
0.15	1.98444	0.12811		0.15	0.20906	0.03076		0.15	0.15625	0.01159
0.15	2.00389	0.12202		0.15	0.22648	0.03165		0.15	0.17361	0.01122
0.15	2.02335	0.11613		0.15	0.2439	0.03308		0.15	0.19097	0.01063
0.15	2.0428	0.11042		0.15	0.26132	0.0348		0.15	0.20833	0.01007
0.15	2.06226	0.10483		0.15	0.27875	0.03646		0.15	0.22569	0.00992
0.15	2.08171	0.09936		0.15	0.29617	0.0377		0.15	0.24306	0.01048
0.15	2.10117	0.09398		0.15	0.31359	0.03824		0.15	0.26042	0.01179
0.15	2.12062	0.08869		0.15	0.33101	0.03794		0.15	0.27778	0.01355
0.15	2.14008	0.0835		0.15	0.34843	0.03683		0.15	0.29514	0.0154
0.15	2.15953	0.0784		0.15	0.36585	0.0351		0.15	0.3125	0.01697
0.15	2.17899	0.0734		0.15	0.38328	0.03315		0.15	0.32986	0.01799
0.15	2.19844	0.06852		0.15	0.4007	0.03149		0.15	0.34722	0.01826
0.15	2.2179	0.06377		0.15	0.41812	0.03059		0.15	0.36458	0.01768
0.15	2.23735	0.05917		0.15	0.43554	0.03069		0.15	0.38194	0.01623
0.15	2.25681	0.05472		0.15	0.45296	0.03157		0.15	0.39931	0.01401
0.15	2.27627	0.05044		0.15	0.47038	0.03264		0.15	0.41667	0.01121
0.15	2.29572	0.04633		0.15	0.48781	0.03324		0.15	0.43403	0.00825
0.15	2.31518	0.04241		0.15	0.50523	0.03277		0.15	0.45139	0.00595
0.15	2.33463	0.03869		0.15	0.52265	0.03083		0.15	0.46875	0.00572
0.15	2.35409	0.03516		0.15	0.54007	0.02727		0.15	0.48611	0.00757
0.15	2.37354	0.03182		0.15	0.55749	0.02228		0.15	0.50347	0.01007
0.15	2.393	0.02869		0.15	0.57491	0.01679		0.15	0.52083	0.01258
0.15	2.41245	0.02575		0.15	0.59233	0.01356		0.15	0.53819	0.01516
0.15	2.43191	0.02299		0.15	0.60976	0.01658		0.15	0.55556	0.01824
0.15	2.45136	0.02042		0.15	0.62718	0.02433		0.15	0.57292	0.02242
0.15	2.47082	0.01803		0.15	0.6446	0.03344		0.15	0.59028	0.0281
0.15	2.49027	0.01581		0.15	0.66202	0.0422		0.15	0.60764	0.0354
0.15	2.50973	0.01376		0.15	0.67944	0.04962		0.15	0.625	0.04411
0.15	2.52918	0.01188		0.15	0.69686	0.05505		0.15	0.64236	0.05385
0.15	2.54864	0.01017		0.15	0.71429	0.05816		0.15	0.65972	0.06419
0.15	2.56809	0.00867		0.15	0.73171	0.0591		0.15	0.67708	0.07465
0.15	2.58755	0.00739		0.15	0.74913	0.05877		0.15	0.69444	0.08482
0.15	2.607	0.00639		0.15	0.76655	0.0592		0.15	0.71181	0.09436
0.15	2.62646	0.00575		0.15	0.78397	0.06349		0.15	0.72917	0.10313
0.15	2.64591	0.0055		0.15	0.80139	0.07444		0.15	0.74653	0.11116
0.15	2.66537	0.00564		0.15	0.81882	0.09284		0.15	0.76389	0.11874
0.15	2.68483	0.00609		0.15	0.83624	0.1177		0.15	0.78125	0.12642
0.15	2.70428	0.00673		0.15	0.85366	0.14753		0.15	0.79861	0.13492
0.15	2.72374	0.00748		0.15	0.87108	0.18095		0.15	0.81597	0.14506
0.15	2.74319	0.00827		0.15	0.8885	0.21677		0.15	0.83333	0.15752
0.15	2.76265	0.00906		0.15	0.90592	0.25397		0.15	0.85069	0.17273
0.15	2.7821	0.00982		0.15	0.92335	0.29169		0.15	0.86806	0.19078
0.15	2.80156	0.01054		0.15	0.94077	0.32921		0.15	0.88542	0.2114
0.15	2.82101	0.01119		0.15	0.95819	0.36598		0.15	0.90278	0.23409
0.15	2.84047	0.01178		0.15	0.97561	0.40161		0.15	0.92014	0.25824
0.15	2.85992	0.01229		0.15	0.99303	0.4359		0.15	0.9375	0.2832
0.15	2.87938	0.01273		0.15	1.01045	0.4688		0.15	0.95486	0.30838
0.15	2.89883	0.01308		0.15	1.02788	0.50044		0.15	0.97222	0.33329
0.15	2.91829	0.01334		0.15	1.0453	0.53103		0.15	0.98958	0.35759
0.15	2.93774	0.01352		0.15	1.06272	0.56088		0.15	1.00694	0.38105
0.15	2.9572	0.01362		0.15	1.08014	0.59034		0.15	1.02431	0.4036
0.15	2.97665	0.01363		0.15	1.09756	0.61973		0.15	1.04167	0.42528
0.15	2.99611	0.01356		0.15	1.11498	0.64932		0.15	1.05903	0.4462
0.15	3.01556	0.01342		0.15	1.1324	0.67928		0.15	1.07639	0.46653
0.15	3.03502	0.01319		0.15	1.14983	0.70967		0.15	1.09375	0.4864
0.15	3.05448	0.0129		0.15	1.16725	0.74042		0.15	1.11111	0.50591
0.15	3.07393	0.01254		0.15	1.18467	0.77133		0.15	1.12847	0.5251
0.15	3.09339	0.01212		0.15	1.20209	0.80212		0.15	1.14583	0.54387
0.15	3.11284	0.01165		0.15	1.21951	0.83242		0.15	1.16319	0.56205
0.15	3.1323	0.01112		0.15	1.23693	0.86177		0.15	1.18056	0.57937
0.15	3.15175	0.01054		0.15	1.25436	0.88972		0.15	1.19792	0.59549
0.15	3.17121	0.00993		0.15	1.27178	0.91577		0.15	1.21528	0.61004
0.15	3.19066	0.00928		0.15	1.2892	0.93946		0.15	1.23264	0.62265
0.15	3.21012	0.0086		0.15	1.30662	0.96033		0.15	1.25	0.63294
0.15	3.22957	0.0079		0.15	1.32404	0.97796		0.15	1.26736	0.6406
0.15	3.24903	0.00718		0.15	1.34146	0.99202		0.15	1.28472	0.64538
0.15	3.26848	0.00644		0.15	1.35889	1.0022		0.15	1.30208	0.64709
0.15	3.28794	0.0057		0.15	1.37631	1.00827		0.15	1.31944	0.64565
0.15	3.30739	0.00495		0.15	1.39373	1.01008		0.15	1.33681	0.64103
0.15	3.32685	0.00421		0.15	1.41115	1.00757		0.15	1.35417	0.63328
0.15	3.3463	0.00347		0.15	1.42857	1.00073		0.15	1.37153	0.62252
0.15	3.36576	0.00274		0.15	1.44599	0.98965		0.15	1.38889	0.60895
0.15	3.38521	0.00202		0.15	1.46342	0.97448		0.15	1.40625	0.59278
0.15	3.40467	0.00132		0.15	1.48084	0.95545		0.15	1.42361	0.57429
0.15	3.42413	0.000632151		0.15	1.49826	0.93283		0.15	1.44097	0.55376
0.15	3.44358	8.39452e-05		0.15	1.51568	0.90696		0.15	1.45833	0.53152
0.15	3.46304	0.000683527		0.15	1.5331	0.87823		0.15	1.47569	0.50786
0.15	3.48249	0.0013		0.15	1.55052	0.84703		0.15	1.49306	0.4831
0.15	3.50195	0.00189		0.15	1.56794	0.81381		0.15	1.51042	0.45754
0.15	3.5214	0.00245		0.15	1.58537	0.77902		0.15	1.52778	0.43149
0.15	3.54086	0.00299		0.15	1.60279	0.74308		0.15	1.54514	0.40519
0.15	3.56031	0.00349		0.15	1.62021	0.70646		0.15	1.5625	0.37891
0.15	3.57977	0.00397		0.15	1.63763	0.66956		0.15	1.57986	0.35287
0.15	3.59922	0.00441		0.15	1.65505	0.6328		0.15	1.59722	0.32728
0.15	3.61868	0.00483		0.15	1.67247	0.59655		0.15	1.61458	0.3023
0.15	3.63813	0.00521		0.15	1.6899	0.56113		0.15	1.63194	0.2781
0.15	3.65759	0.00556		0.15	1.70732	0.52687		0.15	1.64931	0.25479
0.15	3.67704	0.00589		0.15	1.72474	0.494		0.15	1.66667	0.2325
0.15	3.6965	0.00619		0.15	1.74216	0.46276		0.15	1.68403	0.21132
0.15	3.71595	0.00646		0.15	1.75958	0.43332		0.15	1.70139	0.19131
0.15	3.73541	0.0067		0.15	1.777	0.40579		0.15	1.71875	0.17256
0.15	3.75486	0.00691		0.15	1.79443	0.38026		0.15	1.73611	0.1551
0.15	3.77432	0.0071		0.15	1.81185	0.35676		0.15	1.75347	0.139
0.15	3.79377	0.00727		0.15	1.82927	0.33529		0.15	1.77083	0.1243
0.15	3.81323	0.00741		0.15	1.84669	0.31579		0.15	1.78819	0.11105
0.15	3.83269	0.00753		0.15	1.86411	0.29817		0.15	1.80556	0.0993
0.15	3.85214	0.00763		0.15	1.88153	0.28231		0.15	1.82292	0.0891
0.15	3.8716	0.00771		0.15	1.89896	0.26806		0.15	1.84028	0.0805
0.15	3.89105	0.00777		0.15	1.91638	0.25526		0.15	1.85764	0.07351
0.15	3.91051	0.00781		0.15	1.9338	0.24371		0.15	1.875	0.06811
0.15	3.92996	0.00784		0.15	1.95122	0.23326		0.15	1.89236	0.06423
0.15	3.94942	0.00785		0.15	1.96864	0.2237		0.15	1.90972	0.0617
0.15	3.96887	0.00785		0.15	1.98606	0.21489		0.15	1.92708	0.06033
0.15	3.98833	0.00783		0.15	2.00348	0.20666		0.15	1.94444	0.05987
0.15	4.00778	0.0078		0.15	2.02091	0.19888		0.15	1.96181	0.0601
0.15	4.02724	0.00776		0.15	2.03833	0.19143		0.15	1.97917	0.06081
0.15	4.04669	0.00771		0.15	2.05575	0.18422		0.15	1.99653	0.06184
0.15	4.06615	0.00765		0.15	2.07317	0.17717		0.15	2.01389	0.06308
0.15	4.0856	0.00758		0.15	2.09059	0.17021		0.15	2.03125	0.06447
0.15	4.10506	0.0075		0.15	2.10801	0.16329		0.15	2.04861	0.06599
0.15	4.12451	0.00741		0.15	2.12544	0.1564		0.15	2.06597	0.06765
0.15	4.14397	0.00732		0.15	2.14286	0.1495		0.15	2.08333	0.06947
0.15	4.16342	0.00722		0.15	2.16028	0.14258		0.15	2.10069	0.07152
0.15	4.18288	0.00712		0.15	2.1777	0.13564		0.15	2.11806	0.07384
0.15	4.20234	0.00701		0.15	2.19512	0.12869		0.15	2.13542	0.07647
0.15	4.22179	0.0069		0.15	2.21254	0.12173		0.15	2.15278	0.07948
0.15	4.24125	0.00679		0.15	2.22997	0.11478		0.15	2.17014	0.08288
0.15	4.2607	0.00667		0.15	2.24739	0.10785		0.15	2.1875	0.08669
0.15	4.28016	0.00654		0.15	2.26481	0.10096		0.15	2.20486	0.09091
0.15	4.29961	0.00642		0.15	2.28223	0.09413		0.15	2.22222	0.09553
0.15	4.31907	0.0063		0.15	2.29965	0.08739		0.15	2.23958	0.1005
0.15	4.33852	0.00617		0.15	2.31707	0.08076		0.15	2.25694	0.10578
0.15	4.35798	0.00604		0.15	2.3345	0.07426		0.15	2.27431	0.11133
0.15	4.37743	0.00591		0.15	2.35192	0.06792		0.15	2.29167	0.11708
0.15	4.39689	0.00578		0.15	2.36934	0.06176		0.15	2.30903	0.12298
0.15	4.41634	0.00565		0.15	2.38676	0.05581		0.15	2.32639	0.12895
0.15	4.4358	0.00552		0.15	2.40418	0.05011		0.15	2.34375	0.13495
0.15	4.45525	0.00539		0.15	2.4216	0.04469		0.15	2.36111	0.14092
0.15	4.47471	0.00527		0.15	2.43902	0.03958		0.15	2.37847	0.14679
0.15	4.49416	0.00514		0.15	2.45645	0.03485		0.15	2.39583	0.15252
0.15	4.51362	0.00501		0.15	2.47387	0.03056		0.15	2.41319	0.15806
0.15	4.53307	0.00489		0.15	2.49129	0.0268		0.15	2.43056	0.16337
0.15	4.55253	0.00476		0.15	2.50871	0.02367		0.15	2.44792	0.16841
0.15	4.57198	0.00464		0.15	2.52613	0.0213		0.15	2.46528	0.17315
0.15	4.59144	0.00452		0.15	2.54355	0.0198		0.15	2.48264	0.17755
0.15	4.6109	0.0044		0.15	2.56098	0.01921		0.15	2.5	0.18161
0.15	4.63035	0.00428		0.15	2.5784	0.01945		0.15	2.51736	0.18529
0.15	4.64981	0.00416		0.15	2.59582	0.02036		0.15	2.53472	0.18858
0.15	4.66926	0.00405		0.15	2.61324	0.02175		0.15	2.55208	0.19147
0.15	4.68872	0.00394		0.15	2.63066	0.02341		0.15	2.56944	0.19396
0.15	4.70817	0.00383		0.15	2.64808	0.02521		0.15	2.58681	0.19604
0.15	4.72763	0.00372		0.15	2.66551	0.02706		0.15	2.60417	0.19771
0.15	4.74708	0.00361		0.15	2.68293	0.02887		0.15	2.62153	0.19898
0.15	4.76654	0.00351		0.15	2.70035	0.03062		0.15	2.63889	0.19985
0.15	4.78599	0.00341		0.15	2.71777	0.03226		0.15	2.65625	0.20034
0.15	4.80545	0.00331		0.15	2.73519	0.03378		0.15	2.67361	0.20045
0.15	4.8249	0.00322		0.15	2.75261	0.03517		0.15	2.69097	0.2002
0.15	4.84436	0.00312		0.15	2.77004	0.03643		0.15	2.70833	0.1996
0.15	4.86381	0.00303		0.15	2.78746	0.03754		0.15	2.72569	0.19867
0.15	4.88327	0.00294		0.15	2.80488	0.03851		0.15	2.74306	0.19743
0.15	4.90272	0.00285		0.15	2.8223	0.03935		0.15	2.76042	0.19589
0.15	4.92218	0.00277		0.15	2.83972	0.04004		0.15	2.77778	0.19408
0.15	4.94163	0.00268		0.15	2.85714	0.04061		0.15	2.79514	0.19201
0.15	4.96109	0.0026		0.15	2.87456	0.04105		0.15	2.8125	0.18971
0.15	4.98055	0.00252		0.15	2.89199	0.04137		0.15	2.82986	0.1872
0.15	5	0.00245		0.15	2.90941	0.04157		0.15	2.84722	0.18449
0.2	0	0.00249		0.15	2.92683	0.04166		0.15	2.86458	0.18161
0.2	0.01946	0.00494		0.15	2.94425	0.04164		0.15	2.88194	0.17858
0.2	0.03891	0.00714		0.15	2.96167	0.04152		0.15	2.89931	0.17541
0.2	0.05837	0.00905		0.15	2.97909	0.04131		0.15	2.91667	0.17213
0.2	0.07782	0.01094		0.15	2.99652	0.04101		0.15	2.93403	0.16876
0.2	0.09728	0.01287		0.15	3.01394	0.04063		0.15	2.95139	0.1653
0.2	0.11673	0.01485		0.15	3.03136	0.04018		0.15	2.96875	0.16179
0.2	0.13619	0.01679		0.15	3.04878	0.03965		0.15	2.98611	0.15823
0.2	0.15564	0.0186		0.15	3.0662	0.03906		0.15	3.00347	0.15464
0.2	0.1751	0.02017		0.15	3.08362	0.03842		0.15	3.02083	0.15103
0.2	0.19455	0.02139		0.15	3.10105	0.03772		0.15	3.03819	0.14742
0.2	0.21401	0.02223		0.15	3.11847	0.03697		0.15	3.05556	0.14382
0.2	0.23346	0.02268		0.15	3.13589	0.03618		0.15	3.07292	0.14025
0.2	0.25292	0.02282		0.15	3.15331	0.03536		0.15	3.09028	0.1367
0.2	0.27237	0.0228		0.15	3.17073	0.0345		0.15	3.10764	0.1332
0.2	0.29183	0.0228		0.15	3.18815	0.03362		0.15	3.125	0.12974
0.2	0.31128	0.02295		0.15	3.20558	0.03271		0.15	3.14236	0.12634
0.2	0.33074	0.0233		0.15	3.223	0.03179		0.15	3.15972	0.12301
0.2	0.3502	0.02378		0.15	3.24042	0.03085		0.15	3.17708	0.11974
0.2	0.36965	0.02416		0.15	3.25784	0.0299		0.15	3.19444	0.11655
0.2	0.38911	0.0242		0.15	3.27526	0.02895		0.15	3.21181	0.11344
0.2	0.40856	0.02363		0.15	3.29268	0.028		0.15	3.22917	0.11041
0.2	0.42802	0.02231		0.15	3.31011	0.02704		0.15	3.24653	0.10746
0.2	0.44747	0.02021		0.15	3.32753	0.0261		0.15	3.26389	0.10459
0.2	0.46693	0.01758		0.15	3.34495	0.02515		0.15	3.28125	0.10182
0.2	0.48638	0.01511		0.15	3.36237	0.02422		0.15	3.29861	0.09913
0.2	0.50584	0.01414		0.15	3.37979	0.0233		0.15	3.31597	0.09652
0.2	0.52529	0.01595		0.15	3.39721	0.02239		0.15	3.33333	0.094
0.2	0.54475	0.02023		0.15	3.41463	0.0215		0.15	3.35069	0.09157
0.2	0.5642	0.02573		0.15	3.43206	0.02063		0.15	3.36806	0.08922
0.2	0.58366	0.03146		0.15	3.44948	0.01977		0.15	3.38542	0.08695
0.2	0.60311	0.03675		0.15	3.4669	0.01894		0.15	3.40278	0.08476
0.2	0.62257	0.04115		0.15	3.48432	0.01812		0.15	3.42014	0.08265
0.2	0.64202	0.04443		0.15	3.50174	0.01733		0.15	3.4375	0.08062
0.2	0.66148	0.0466		0.15	3.51916	0.01657		0.15	3.45486	0.07865
0.2	0.68093	0.04796		0.15	3.53659	0.01582		0.15	3.47222	0.07676
0.2	0.70039	0.04922		0.15	3.55401	0.0151		0.15	3.48958	0.07493
0.2	0.71984	0.05144		0.15	3.57143	0.01441		0.15	3.50694	0.07316
0.2	0.7393	0.05583		0.15	3.58885	0.01374		0.15	3.52431	0.07145
0.2	0.75876	0.06327		0.15	3.60627	0.01309		0.15	3.54167	0.06981
0.2	0.77821	0.07398		0.15	3.62369	0.01247		0.15	3.55903	0.06821
0.2	0.79767	0.08761		0.15	3.64112	0.01188		0.15	3.57639	0.06667
0.2	0.81712	0.10353		0.15	3.65854	0.0113		0.15	3.59375	0.06518
0.2	0.83658	0.12107		0.15	3.67596	0.01076		0.15	3.61111	0.06374
0.2	0.85603	0.13963		0.15	3.69338	0.01023		0.15	3.62847	0.06233
0.2	0.87549	0.15875		0.15	3.7108	0.00974		0.15	3.64583	0.06098
0.2	0.89494	0.17805		0.15	3.72822	0.00926		0.15	3.66319	0.05966
0.2	0.9144	0.19731		0.15	3.74565	0.0088		0.15	3.68056	0.05837
0.2	0.93385	0.21644		0.15	3.76307	0.00837		0.15	3.69792	0.05713
0.2	0.95331	0.23547		0.15	3.78049	0.00796		0.15	3.71528	0.05592
0.2	0.97276	0.2545		0.15	3.79791	0.00757		0.15	3.73264	0.05474
0.2	0.99222	0.27372		0.15	3.81533	0.0072		0.15	3.75	0.05359
0.2	1.01167	0.29335		0.15	3.83275	0.00685		0.15	3.76736	0.05247
0.2	1.03113	0.31357		0.15	3.85017	0.00652		0.15	3.78472	0.05137
0.2	1.05058	0.33455		0.15	3.8676	0.00621		0.15	3.80208	0.0503
0.2	1.07004	0.35632		0.15	3.88502	0.00591		0.15	3.81944	0.04926
0.2	1.08949	0.37886		0.15	3.90244	0.00563		0.15	3.83681	0.04824
0.2	1.10895	0.40201		0.15	3.91986	0.00537		0.15	3.85417	0.04725
0.2	1.12841	0.42552		0.15	3.93728	0.00513		0.15	3.87153	0.04627
0.2	1.14786	0.44906		0.15	3.9547	0.0049		0.15	3.88889	0.04532
0.2	1.16732	0.47225		0.15	3.97213	0.00468		0.15	3.90625	0.04439
0.2	1.18677	0.49466		0.15	3.98955	0.00448		0.15	3.92361	0.04347
0.2	1.20623	0.51586		0.15	4.00697	0.00429		0.15	3.94097	0.04258
0.2	1.22568	0.53544		0.15	4.02439	0.00411		0.15	3.95833	0.0417
0.2	1.24514	0.55301		0.15	4.04181	0.00395		0.15	3.97569	0.04084
0.2	1.26459	0.56821		0.15	4.05923	0.0038		0.15	3.99306	0.03999
0.2	1.28405	0.58076		0.15	4.07666	0.00366		0.15	4.01042	0.03916
0.2	1.3035	0.59043		0.15	4.09408	0.00353		0.15	4.02778	0.03835
0.2	1.32296	0.59704		0.15	4.1115	0.00342		0.15	4.04514	0.03755
0.2	1.34241	0.6005		0.15	4.12892	0.00331		0.15	4.0625	0.03677
0.2	1.36187	0.60077		0.15	4.14634	0.00321		0.15	4.07986	0.036
0.2	1.38132	0.59789		0.15	4.16376	0.00312		0.15	4.09722	0.03525
0.2	1.40078	0.59194		0.15	4.18119	0.00304		0.15	4.11458	0.03451
0.2	1.42023	0.58307		0.15	4.19861	0.00297		0.15	4.13194	0.03378
0.2	1.43969	0.57149		0.15	4.21603	0.00291		0.15	4.14931	0.03307
0.2	1.45914	0.55744		0.15	4.23345	0.00285		0.15	4.16667	0.03237
0.2	1.4786	0.54118		0.15	4.25087	0.0028		0.15	4.18403	0.03168
0.2	1.49805	0.52303		0.15	4.26829	0.00276		0.15	4.20139	0.03101
0.2	1.51751	0.50329		0.15	4.28571	0.00272		0.15	4.21875	0.03034
0.2	1.53697	0.48231		0.15	4.30314	0.00269		0.15	4.23611	0.02969
0.2	1.55642	0.46041		0.15	4.32056	0.00267		0.15	4.25347	0.02905
0.2	1.57588	0.43792		0.15	4.33798	0.00265		0.15	4.27083	0.02843
0.2	1.59533	0.41514		0.15	4.3554	0.00263		0.15	4.28819	0.02781
0.2	1.61479	0.39237		0.15	4.37282	0.00262		0.15	4.30556	0.02721
0.2	1.63424	0.36988		0.15	4.39024	0.00262		0.15	4.32292	0.02661
0.2	1.6537	0.34791		0.15	4.40767	0.00262		0.15	4.34028	0.02603
0.2	1.67315	0.32667		0.15	4.42509	0.00262		0.15	4.35764	0.02546
0.2	1.69261	0.30633		0.15	4.44251	0.00262		0.15	4.375	0.0249
0.2	1.71206	0.28704		0.15	4.45993	0.00263		0.15	4.39236	0.02435
0.2	1.73152	0.2689		0.15	4.47735	0.00264		0.15	4.40972	0.02381
0.2	1.75097	0.25198		0.15	4.49477	0.00265		0.15	4.42708	0.02329
0.2	1.77043	0.23631		0.15	4.5122	0.00267		0.15	4.44444	0.02277
0.2	1.78988	0.22189		0.15	4.52962	0.00269		0.15	4.46181	0.02227
0.2	1.80934	0.20868		0.15	4.54704	0.00271		0.15	4.47917	0.02177
0.2	1.82879	0.19664		0.15	4.56446	0.00273		0.15	4.49653	0.02128
0.2	1.84825	0.18567		0.15	4.58188	0.00275		0.15	4.51389	0.02081
0.2	1.8677	0.17568		0.15	4.5993	0.00278		0.15	4.53125	0.02034
0.2	1.88716	0.16656		0.15	4.61673	0.0028		0.15	4.54861	0.01989
0.2	1.90662	0.1582		0.15	4.63415	0.00283		0.15	4.56597	0.01944
0.2	1.92607	0.15048		0.15	4.65157	0.00285		0.15	4.58333	0.01901
0.2	1.94553	0.14329		0.15	4.66899	0.00288		0.15	4.60069	0.01858
0.2	1.96498	0.13654		0.15	4.68641	0.00291		0.15	4.61806	0.01816
0.2	1.98444	0.13015		0.15	4.70383	0.00294		0.15	4.63542	0.01775
0.2	2.00389	0.12402		0.15	4.72125	0.00296		0.15	4.65278	0.01735
0.2	2.02335	0.11811		0.15	4.73868	0.00299		0.15	4.67014	0.01696
0.2	2.0428	0.11237		0.15	4.7561	0.00302		0.15	4.6875	0.01658
0.2	2.06226	0.10675		0.15	4.77352	0.00305		0.15	4.70486	0.01621
0.2	2.08171	0.10125		0.15	4.79094	0.00308		0.15	4.72222	0.01584
0.2	2.10117	0.09583		0.15	4.80836	0.0031		0.15	4.73958	0.01548
0.2	2.12062	0.0905		0.15	4.82578	0.00313		0.15	4.75694	0.01513
0.2	2.14008	0.08526		0.15	4.84321	0.00316		0.15	4.77431	0.01479
0.2	2.15953	0.0801		0.15	4.86063	0.00318		0.15	4.79167	0.01445
0.2	2.17899	0.07505		0.15	4.87805	0.00321		0.15	4.80903	0.01413
0.2	2.19844	0.07011		0.15	4.89547	0.00323		0.15	4.82639	0.01381
0.2	2.2179	0.0653		0.15	4.91289	0.00326		0.15	4.84375	0.01349
0.2	2.23735	0.06062		0.15	4.93031	0.00328		0.15	4.86111	0.01318
0.2	2.25681	0.0561		0.15	4.94774	0.0033		0.15	4.87847	0.01288
0.2	2.27627	0.05174		0.15	4.96516	0.00332		0.15	4.89583	0.01259
0.2	2.29572	0.04756		0.15	4.98258	0.00334		0.15	4.91319	0.0123
0.2	2.31518	0.04357		0.15	5	0.00336		0.15	4.93056	0.01202
0.2	2.33463	0.03978		0.2	0	0.00709		0.15	4.94792	0.01174
0.2	2.35409	0.03618		0.2	0.01742	0.01321		0.15	4.96528	0.01147
0.2	2.37354	0.03279		0.2	0.03484	0.01861		0.15	4.98264	0.0112
0.2	2.393	0.0296		0.2	0.05227	0.02261		0.15	5	0.01094
0.2	2.41245	0.0266		0.2	0.06969	0.02572		0.2	0	0.00204
0.2	2.43191	0.0238		0.2	0.08711	0.02808		0.2	0.01736	0.00382
0.2	2.45136	0.0212		0.2	0.10453	0.02972		0.2	0.03472	0.00554
0.2	2.47082	0.01877		0.2	0.12195	0.03067		0.2	0.05208	0.007
0.2	2.49027	0.01653		0.2	0.13937	0.03102		0.2	0.06944	0.00835
0.2	2.50973	0.01446		0.2	0.15679	0.03092		0.2	0.08681	0.00955
0.2	2.52918	0.01257		0.2	0.17422	0.03065		0.2	0.10417	0.01055
0.2	2.54864	0.01086		0.2	0.19164	0.03051		0.2	0.12153	0.01126
0.2	2.56809	0.00936		0.2	0.20906	0.0308		0.2	0.13889	0.01162
0.2	2.58755	0.0081		0.2	0.22648	0.0317		0.2	0.15625	0.0116
0.2	2.607	0.00712		0.2	0.2439	0.03314		0.2	0.17361	0.01123
0.2	2.62646	0.00647		0.2	0.26132	0.03487		0.2	0.19097	0.01064
0.2	2.64591	0.0062		0.2	0.27875	0.03654		0.2	0.20833	0.01009
0.2	2.66537	0.00629		0.2	0.29617	0.03779		0.2	0.22569	0.00994
0.2	2.68483	0.00667		0.2	0.31359	0.03834		0.2	0.24306	0.01051
0.2	2.70428	0.00726		0.2	0.33101	0.03805		0.2	0.26042	0.01181
0.2	2.72374	0.00797		0.2	0.34843	0.03695		0.2	0.27778	0.01358
0.2	2.74319	0.00874		0.2	0.36585	0.03523		0.2	0.29514	0.01543
0.2	2.76265	0.00952		0.2	0.38328	0.03329		0.2	0.3125	0.01701
0.2	2.7821	0.01028		0.2	0.4007	0.03164		0.2	0.32986	0.01803
0.2	2.80156	0.01099		0.2	0.41812	0.03076		0.2	0.34722	0.01831
0.2	2.82101	0.01166		0.2	0.43554	0.03087		0.2	0.36458	0.01774
0.2	2.84047	0.01226		0.2	0.45296	0.03175		0.2	0.38194	0.01629
0.2	2.85992	0.01278		0.2	0.47038	0.03283		0.2	0.39931	0.01406
0.2	2.87938	0.01323		0.2	0.48781	0.03344		0.2	0.41667	0.01127
0.2	2.89883	0.01359		0.2	0.50523	0.03297		0.2	0.43403	0.00831
0.2	2.91829	0.01387		0.2	0.52265	0.03103		0.2	0.45139	0.00602
0.2	2.93774	0.01407		0.2	0.54007	0.02747		0.2	0.46875	0.00579
0.2	2.9572	0.01417		0.2	0.55749	0.02249		0.2	0.48611	0.00764
0.2	2.97665	0.01419		0.2	0.57491	0.01702		0.2	0.50347	0.01015
0.2	2.99611	0.01413		0.2	0.59233	0.01382		0.2	0.52083	0.01267
0.2	3.01556	0.01399		0.2	0.60976	0.01683		0.2	0.53819	0.01528
0.2	3.03502	0.01377		0.2	0.62718	0.02456		0.2	0.55556	0.0184
0.2	3.05448	0.01348		0.2	0.6446	0.0337		0.2	0.57292	0.02261
0.2	3.07393	0.01312		0.2	0.66202	0.04249		0.2	0.59028	0.02833
0.2	3.09339	0.01269		0.2	0.67944	0.04993		0.2	0.60764	0.03567
0.2	3.11284	0.0122		0.2	0.69686	0.05536		0.2	0.625	0.04443
0.2	3.1323	0.01166		0.2	0.71429	0.05844		0.2	0.64236	0.05424
0.2	3.15175	0.01108		0.2	0.73171	0.05931		0.2	0.65972	0.06463
0.2	3.17121	0.01044		0.2	0.74913	0.05887		0.2	0.67708	0.07514
0.2	3.19066	0.00978		0.2	0.76655	0.05916		0.2	0.69444	0.08536
0.2	3.21012	0.00908		0.2	0.78397	0.06333		0.2	0.71181	0.09494
0.2	3.22957	0.00835		0.2	0.80139	0.07427		0.2	0.72917	0.10373
0.2	3.24903	0.00761		0.2	0.81882	0.09279		0.2	0.74653	0.11177
0.2	3.26848	0.00685		0.2	0.83624	0.11787		0.2	0.76389	0.11935
0.2	3.28794	0.00608		0.2	0.85366	0.14799		0.2	0.78125	0.12701
0.2	3.30739	0.00531		0.2	0.87108	0.18173		0.2	0.79861	0.1355
0.2	3.32685	0.00453		0.2	0.8885	0.2179		0.2	0.81597	0.14563
0.2	3.3463	0.00377		0.2	0.90592	0.25547		0.2	0.83333	0.15813
0.2	3.36576	0.00301		0.2	0.92335	0.29357		0.2	0.85069	0.17342
0.2	3.38521	0.00227		0.2	0.94077	0.33146		0.2	0.86806	0.1916
0.2	3.40467	0.00156		0.2	0.95819	0.3686		0.2	0.88542	0.2124
0.2	3.42413	0.000900728		0.2	0.97561	0.40458		0.2	0.90278	0.23532
0.2	3.44358	0.000475301		0.2	0.99303	0.4392		0.2	0.92014	0.25973
0.2	3.46304	0.000763629		0.2	1.01045	0.47242		0.2	0.9375	0.28497
0.2	3.48249	0.00134		0.2	1.02788	0.50434		0.2	0.95486	0.31045
0.2	3.50195	0.00193		0.2	1.0453	0.53522		0.2	0.97222	0.33566
0.2	3.5214	0.00251		0.2	1.06272	0.56535		0.2	0.98958	0.36025
0.2	3.54086	0.00306		0.2	1.08014	0.59509		0.2	1.00694	0.384
0.2	3.56031	0.00359		0.2	1.09756	0.62479		0.2	1.02431	0.40684
0.2	3.57977	0.00409		0.2	1.11498	0.65471		0.2	1.04167	0.42879
0.2	3.59922	0.00456		0.2	1.1324	0.68503		0.2	1.05903	0.44999
0.2	3.61868	0.00499		0.2	1.14983	0.71583		0.2	1.07639	0.47059
0.2	3.63813	0.0054		0.2	1.16725	0.74704		0.2	1.09375	0.49075
0.2	3.65759	0.00577		0.2	1.18467	0.77847		0.2	1.11111	0.51058
0.2	3.67704	0.00612		0.2	1.20209	0.80982		0.2	1.12847	0.5301
0.2	3.6965	0.00643		0.2	1.21951	0.84072		0.2	1.14583	0.54924
0.2	3.71595	0.00672		0.2	1.23693	0.87072		0.2	1.16319	0.56781
0.2	3.73541	0.00697		0.2	1.25436	0.89933		0.2	1.18056	0.58556
0.2	3.75486	0.0072		0.2	1.27178	0.92607		0.2	1.19792	0.60213
0.2	3.77432	0.00741		0.2	1.2892	0.95045		0.2	1.21528	0.61715
0.2	3.79377	0.00759		0.2	1.30662	0.972		0.2	1.23264	0.63021
0.2	3.81323	0.00774		0.2	1.32404	0.99031		0.2	1.25	0.64096
0.2	3.83269	0.00787		0.2	1.34146	1.00499		0.2	1.26736	0.64906
0.2	3.85214	0.00798		0.2	1.35889	1.01576		0.2	1.28472	0.65424
0.2	3.8716	0.00807		0.2	1.37631	1.02236		0.2	1.30208	0.65633
0.2	3.89105	0.00813		0.2	1.39373	1.02465		0.2	1.31944	0.6552
0.2	3.91051	0.00818		0.2	1.41115	1.02253		0.2	1.33681	0.65084
0.2	3.92996	0.00821		0.2	1.42857	1.016		0.2	1.35417	0.6433
0.2	3.94942	0.00823		0.2	1.44599	1.00514		0.2	1.37153	0.63269
0.2	3.96887	0.00823		0.2	1.46342	0.9901		0.2	1.38889	0.61919
0.2	3.98833	0.00821		0.2	1.48084	0.9711		0.2	1.40625	0.60305
0.2	4.00778	0.00819		0.2	1.49826	0.94841		0.2	1.42361	0.58451
0.2	4.02724	0.00815		0.2	1.51568	0.92239		0.2	1.44097	0.56389
0.2	4.04669	0.0081		0.2	1.5331	0.8934		0.2	1.45833	0.54149
0.2	4.06615	0.00804		0.2	1.55052	0.86187		0.2	1.47569	0.51763
0.2	4.0856	0.00797		0.2	1.56794	0.82822		0.2	1.49306	0.49263
0.2	4.10506	0.00789		0.2	1.58537	0.79293		0.2	1.51042	0.46681
0.2	4.12451	0.0078		0.2	1.60279	0.75643		0.2	1.52778	0.44044
0.2	4.14397	0.00771		0.2	1.62021	0.71919		0.2	1.54514	0.41382
0.2	4.16342	0.00761		0.2	1.63763	0.68163		0.2	1.5625	0.38719
0.2	4.18288	0.0075		0.2	1.65505	0.64417		0.2	1.57986	0.36079
0.2	4.20234	0.00739		0.2	1.67247	0.60719		0.2	1.59722	0.33483
0.2	4.22179	0.00728		0.2	1.6899	0.57104		0.2	1.61458	0.30949
0.2	4.24125	0.00716		0.2	1.70732	0.53604		0.2	1.63194	0.28492
0.2	4.2607	0.00703		0.2	1.72474	0.50245		0.2	1.64931	0.26126
0.2	4.28016	0.00691		0.2	1.74216	0.4705		0.2	1.66667	0.23862
0.2	4.29961	0.00678		0.2	1.75958	0.44037		0.2	1.68403	0.21711
0.2	4.31907	0.00665		0.2	1.777	0.4122		0.2	1.70139	0.19679
0.2	4.33852	0.00652		0.2	1.79443	0.38608		0.2	1.71875	0.17774
0.2	4.35798	0.00639		0.2	1.81185	0.36204		0.2	1.73611	0.16001
0.2	4.37743	0.00625		0.2	1.82927	0.34008		0.2	1.75347	0.14366
0.2	4.39689	0.00612		0.2	1.84669	0.32016		0.2	1.77083	0.12873
0.2	4.41634	0.00599		0.2	1.86411	0.30218		0.2	1.78819	0.11528
0.2	4.4358	0.00585		0.2	1.88153	0.28602		0.2	1.80556	0.10334
0.2	4.45525	0.00572		0.2	1.89896	0.27154		0.2	1.82292	0.09297
0.2	4.47471	0.00558		0.2	1.91638	0.25856		0.2	1.84028	0.08421
0.2	4.49416	0.00545		0.2	1.9338	0.24689		0.2	1.85764	0.07705
0.2	4.51362	0.00532		0.2	1.95122	0.23634		0.2	1.875	0.07148
0.2	4.53307	0.00519		0.2	1.96864	0.22675		0.2	1.89236	0.06741
0.2	4.55253	0.00506		0.2	1.98606	0.21791		0.2	1.90972	0.06469
0.2	4.57198	0.00493		0.2	2.00348	0.20969		0.2	1.92708	0.06312
0.2	4.59144	0.00481		0.2	2.02091	0.20193		0.2	1.94444	0.06247
0.2	4.6109	0.00468		0.2	2.03833	0.19451		0.2	1.96181	0.06251
0.2	4.63035	0.00456		0.2	2.05575	0.18734		0.2	1.97917	0.06304
0.2	4.64981	0.00444		0.2	2.07317	0.18032		0.2	1.99653	0.06391
0.2	4.66926	0.00432		0.2	2.09059	0.17339		0.2	2.01389	0.065
0.2	4.68872	0.0042		0.2	2.10801	0.16651		0.2	2.03125	0.06625
0.2	4.70817	0.00409		0.2	2.12544	0.15963		0.2	2.04861	0.06764
0.2	4.72763	0.00398		0.2	2.14286	0.15274		0.2	2.06597	0.06918
0.2	4.74708	0.00387		0.2	2.16028	0.14583		0.2	2.08333	0.0709
0.2	4.76654	0.00376		0.2	2.1777	0.13888		0.2	2.10069	0.07286
0.2	4.78599	0.00366		0.2	2.19512	0.13191		0.2	2.11806	0.07511
0.2	4.80545	0.00355		0.2	2.21254	0.12493		0.2	2.13542	0.0777
0.2	4.8249	0.00345		0.2	2.22997	0.11794		0.2	2.15278	0.08069
0.2	4.84436	0.00335		0.2	2.24739	0.11097		0.2	2.17014	0.0841
0.2	4.86381	0.00326		0.2	2.26481	0.10403		0.2	2.1875	0.08796
0.2	4.88327	0.00317		0.2	2.28223	0.09714		0.2	2.20486	0.09226
0.2	4.90272	0.00307		0.2	2.29965	0.09034		0.2	2.22222	0.09698
0.2	4.92218	0.00299		0.2	2.31707	0.08364		0.2	2.23958	0.10209
0.2	4.94163	0.0029		0.2	2.3345	0.07706		0.2	2.25694	0.10754
0.2	4.96109	0.00282		0.2	2.35192	0.07065		0.2	2.27431	0.11328
0.2	4.98055	0.00273		0.2	2.36934	0.06442		0.2	2.29167	0.11925
0.2	5	0.00265		0.2	2.38676	0.05841		0.2	2.30903	0.12538
0.25	0	0.00249		0.2	2.40418	0.05265		0.2	2.32639	0.13162
0.25	0.01946	0.00494		0.2	2.4216	0.04717		0.2	2.34375	0.13788
0.25	0.03891	0.00714		0.2	2.43902	0.04202		0.2	2.36111	0.14412
0.25	0.05837	0.00905		0.2	2.45645	0.03726		0.2	2.37847	0.15028
0.25	0.07782	0.01094		0.2	2.47387	0.03295		0.2	2.39583	0.1563
0.25	0.09728	0.01288		0.2	2.49129	0.02917		0.2	2.41319	0.16213
0.25	0.11673	0.01485		0.2	2.50871	0.02603		0.2	2.43056	0.16773
0.25	0.13619	0.0168		0.2	2.52613	0.02363		0.2	2.44792	0.17305
0.25	0.15564	0.01861		0.2	2.54355	0.02206		0.2	2.46528	0.17807
0.25	0.1751	0.02018		0.2	2.56098	0.02136		0.2	2.48264	0.18275
0.25	0.19455	0.02141		0.2	2.5784	0.02147		0.2	2.5	0.18706
0.25	0.21401	0.02225		0.2	2.59582	0.02223		0.2	2.51736	0.191
0.25	0.23346	0.02271		0.2	2.61324	0.02348		0.2	2.53472	0.19453
0.25	0.25292	0.02286		0.2	2.63066	0.02503		0.2	2.55208	0.19765
0.25	0.27237	0.02285		0.2	2.64808	0.02676		0.2	2.56944	0.20035
0.25	0.29183	0.02285		0.2	2.66551	0.02855		0.2	2.58681	0.20263
0.25	0.31128	0.02301		0.2	2.68293	0.03033		0.2	2.60417	0.20448
0.25	0.33074	0.02337		0.2	2.70035	0.03206		0.2	2.62153	0.20592
0.25	0.3502	0.02385		0.2	2.71777	0.0337		0.2	2.63889	0.20694
0.25	0.36965	0.02424		0.2	2.73519	0.03523		0.2	2.65625	0.20756
0.25	0.38911	0.02428		0.2	2.75261	0.03664		0.2	2.67361	0.20779
0.25	0.40856	0.02373		0.2	2.77004	0.03791		0.2	2.69097	0.20763
0.25	0.42802	0.02241		0.2	2.78746	0.03905		0.2	2.70833	0.20712
0.25	0.44747	0.02032		0.2	2.80488	0.04004		0.2	2.72569	0.20625
0.25	0.46693	0.0177		0.2	2.8223	0.0409		0.2	2.74306	0.20506
0.25	0.48638	0.01524		0.2	2.83972	0.04163		0.2	2.76042	0.20355
0.25	0.50584	0.01429		0.2	2.85714	0.04222		0.2	2.77778	0.20175
0.25	0.52529	0.01611		0.2	2.87456	0.04268		0.2	2.79514	0.19969
0.25	0.54475	0.02039		0.2	2.89199	0.04302		0.2	2.8125	0.19738
0.25	0.5642	0.02592		0.2	2.90941	0.04324		0.2	2.82986	0.19484
0.25	0.58366	0.03168		0.2	2.92683	0.04334		0.2	2.84722	0.19209
0.25	0.60311	0.03701		0.2	2.94425	0.04334		0.2	2.86458	0.18916
0.25	0.62257	0.04145		0.2	2.96167	0.04324		0.2	2.88194	0.18606
0.25	0.64202	0.04479		0.2	2.97909	0.04304		0.2	2.89931	0.18282
0.25	0.66148	0.04701		0.2	2.99652	0.04275		0.2	2.91667	0.17946
0.25	0.68093	0.04844		0.2	3.01394	0.04237		0.2	2.93403	0.17599
0.25	0.70039	0.04977		0.2	3.03136	0.04192		0.2	2.95139	0.17244
0.25	0.71984	0.05207		0.2	3.04878	0.0414		0.2	2.96875	0.16881
0.25	0.7393	0.05654		0.2	3.0662	0.04081		0.2	2.98611	0.16514
0.25	0.75876	0.06406		0.2	3.08362	0.04015		0.2	3.00347	0.16143
0.25	0.77821	0.07485		0.2	3.10105	0.03945		0.2	3.02083	0.1577
0.25	0.79767	0.08857		0.2	3.11847	0.03869		0.2	3.03819	0.15396
0.25	0.81712	0.1046		0.2	3.13589	0.03789		0.2	3.05556	0.15023
0.25	0.83658	0.12225		0.2	3.15331	0.03705		0.2	3.07292	0.14652
0.25	0.85603	0.14094		0.2	3.17073	0.03617		0.2	3.09028	0.14284
0.25	0.87549	0.16018		0.2	3.18815	0.03527		0.2	3.10764	0.13921
0.25	0.89494	0.17961		0.2	3.20558	0.03435		0.2	3.125	0.13562
0.25	0.9144	0.19901		0.2	3.223	0.0334		0.2	3.14236	0.13208
0.25	0.93385	0.21827		0.2	3.24042	0.03244		0.2	3.15972	0.12861
0.25	0.95331	0.23742		0.2	3.25784	0.03147		0.2	3.17708	0.12522
0.25	0.97276	0.25658		0.2	3.27526	0.03049		0.2	3.19444	0.1219
0.25	0.99222	0.27594		0.2	3.29268	0.02951		0.2	3.21181	0.11866
0.25	1.01167	0.29572		0.2	3.31011	0.02852		0.2	3.22917	0.1155
0.25	1.03113	0.31612		0.2	3.32753	0.02754		0.2	3.24653	0.11243
0.25	1.05058	0.33729		0.2	3.34495	0.02657		0.2	3.26389	0.10945
0.25	1.07004	0.3593		0.2	3.36237	0.02561		0.2	3.28125	0.10656
0.25	1.08949	0.3821		0.2	3.37979	0.02465		0.2	3.29861	0.10376
0.25	1.10895	0.40556		0.2	3.39721	0.02371		0.2	3.31597	0.10105
0.25	1.12841	0.42941		0.2	3.41463	0.02279		0.2	3.33333	0.09843
0.25	1.14786	0.45333		0.2	3.43206	0.02188		0.2	3.35069	0.0959
0.25	1.16732	0.47693		0.2	3.44948	0.02099		0.2	3.36806	0.09346
0.25	1.18677	0.49976		0.2	3.4669	0.02013		0.2	3.38542	0.0911
0.25	1.20623	0.52141		0.2	3.48432	0.01928		0.2	3.40278	0.08883
0.25	1.22568	0.54144		0.2	3.50174	0.01846		0.2	3.42014	0.08663
0.25	1.24514	0.55944		0.2	3.51916	0.01766		0.2	3.4375	0.08452
0.25	1.26459	0.57508		0.2	3.53659	0.01688		0.2	3.45486	0.08248
0.25	1.28405	0.58803		0.2	3.55401	0.01613		0.2	3.47222	0.08052
0.25	1.3035	0.59807		0.2	3.57143	0.01541		0.2	3.48958	0.07862
0.25	1.32296	0.60502		0.2	3.58885	0.01471		0.2	3.50694	0.07679
0.25	1.34241	0.60877		0.2	3.60627	0.01403		0.2	3.52431	0.07503
0.25	1.36187	0.60928		0.2	3.62369	0.01338		0.2	3.54167	0.07332
0.25	1.38132	0.60658		0.2	3.64112	0.01276		0.2	3.55903	0.07167
0.25	1.40078	0.60075		0.2	3.65854	0.01216		0.2	3.57639	0.07008
0.25	1.42023	0.59195		0.2	3.67596	0.01158		0.2	3.59375	0.06854
0.25	1.43969	0.58037		0.2	3.69338	0.01104		0.2	3.61111	0.06705
0.25	1.45914	0.56626		0.2	3.7108	0.01051		0.2	3.62847	0.0656
0.25	1.4786	0.54988		0.2	3.72822	0.01001		0.2	3.64583	0.0642
0.25	1.49805	0.53155		0.2	3.74565	0.00953		0.2	3.66319	0.06283
0.25	1.51751	0.51159		0.2	3.76307	0.00907		0.2	3.68056	0.06151
0.25	1.53697	0.49033		0.2	3.78049	0.00864		0.2	3.69792	0.06022
0.25	1.55642	0.46812		0.2	3.79791	0.00823		0.2	3.71528	0.05897
0.25	1.57588	0.44527		0.2	3.81533	0.00784		0.2	3.73264	0.05775
0.25	1.59533	0.42211		0.2	3.83275	0.00747		0.2	3.75	0.05656
0.25	1.61479	0.39894		0.2	3.85017	0.00711		0.2	3.76736	0.05541
0.25	1.63424	0.37604		0.2	3.8676	0.00678		0.2	3.78472	0.05427
0.25	1.6537	0.35365		0.2	3.88502	0.00647		0.2	3.80208	0.05317
0.25	1.67315	0.33199		0.2	3.90244	0.00617		0.2	3.81944	0.05209
0.25	1.69261	0.31124		0.2	3.91986	0.00589		0.2	3.83681	0.05104
0.25	1.71206	0.29156		0.2	3.93728	0.00563		0.2	3.85417	0.05
0.25	1.73152	0.27304		0.2	3.9547	0.00539		0.2	3.87153	0.04899
0.25	1.75097	0.25578		0.2	3.97213	0.00515		0.2	3.88889	0.048
0.25	1.77043	0.23979		0.2	3.98955	0.00494		0.2	3.90625	0.04703
0.25	1.78988	0.22508		0.2	4.00697	0.00474		0.2	3.92361	0.04608
0.25	1.80934	0.21162		0.2	4.02439	0.00455		0.2	3.94097	0.04515
0.25	1.82879	0.19936		0.2	4.04181	0.00437		0.2	3.95833	0.04424
0.25	1.84825	0.18822		0.2	4.05923	0.00421		0.2	3.97569	0.04334
0.25	1.8677	0.17808		0.2	4.07666	0.00406		0.2	3.99306	0.04246
0.25	1.88716	0.16884		0.2	4.09408	0.00392		0.2	4.01042	0.0416
0.25	1.90662	0.16039		0.2	4.1115	0.00379		0.2	4.02778	0.04075
0.25	1.92607	0.1526		0.2	4.12892	0.00367		0.2	4.04514	0.03992
0.25	1.94553	0.14537		0.2	4.14634	0.00357		0.2	4.0625	0.0391
0.25	1.96498	0.13858		0.2	4.16376	0.00347		0.2	4.07986	0.0383
0.25	1.98444	0.13215		0.2	4.18119	0.00338		0.2	4.09722	0.03751
0.25	2.00389	0.126		0.2	4.19861	0.0033		0.2	4.11458	0.03673
0.25	2.02335	0.12007		0.2	4.21603	0.00323		0.2	4.13194	0.03597
0.25	2.0428	0.11431		0.2	4.23345	0.00316		0.2	4.14931	0.03522
0.25	2.06226	0.10867		0.2	4.25087	0.00311		0.2	4.16667	0.03448
0.25	2.08171	0.10313		0.2	4.26829	0.00306		0.2	4.18403	0.03376
0.25	2.10117	0.09769		0.2	4.28571	0.00302		0.2	4.20139	0.03304
0.25	2.12062	0.09232		0.2	4.30314	0.00298		0.2	4.21875	0.03235
0.25	2.14008	0.08703		0.2	4.32056	0.00295		0.2	4.23611	0.03166
0.25	2.15953	0.08182		0.2	4.33798	0.00293		0.2	4.25347	0.03098
0.25	2.17899	0.07671		0.2	4.3554	0.00291		0.2	4.27083	0.03032
0.25	2.19844	0.07171		0.2	4.37282	0.00289		0.2	4.28819	0.02967
0.25	2.2179	0.06683		0.2	4.39024	0.00288		0.2	4.30556	0.02903
0.25	2.23735	0.06209		0.2	4.40767	0.00288		0.2	4.32292	0.0284
0.25	2.25681	0.05749		0.2	4.42509	0.00287		0.2	4.34028	0.02779
0.25	2.27627	0.05307		0.2	4.44251	0.00288		0.2	4.35764	0.02718
0.25	2.29572	0.04882		0.2	4.45993	0.00288		0.2	4.375	0.02659
0.25	2.31518	0.04476		0.2	4.47735	0.00289		0.2	4.39236	0.026
0.25	2.33463	0.04089		0.2	4.49477	0.0029		0.2	4.40972	0.02543
0.25	2.35409	0.03723		0.2	4.5122	0.00291		0.2	4.42708	0.02487
0.25	2.37354	0.03378		0.2	4.52962	0.00293		0.2	4.44444	0.02432
0.25	2.393	0.03053		0.2	4.54704	0.00295		0.2	4.46181	0.02379
0.25	2.41245	0.02748		0.2	4.56446	0.00297		0.2	4.47917	0.02326
0.25	2.43191	0.02464		0.2	4.58188	0.00299		0.2	4.49653	0.02274
0.25	2.45136	0.02199		0.2	4.5993	0.00301		0.2	4.51389	0.02223
0.25	2.47082	0.01954		0.2	4.61673	0.00304		0.2	4.53125	0.02174
0.25	2.49027	0.01727		0.2	4.63415	0.00306		0.2	4.54861	0.02125
0.25	2.50973	0.01518		0.2	4.65157	0.00309		0.2	4.56597	0.02078
0.25	2.52918	0.01329		0.2	4.66899	0.00311		0.2	4.58333	0.02031
0.25	2.54864	0.01158		0.2	4.68641	0.00314		0.2	4.60069	0.01986
0.25	2.56809	0.01009		0.2	4.70383	0.00317		0.2	4.61806	0.01941
0.25	2.58755	0.00884		0.2	4.72125	0.0032		0.2	4.63542	0.01898
0.25	2.607	0.00787		0.2	4.73868	0.00323		0.2	4.65278	0.01855
0.25	2.62646	0.00722		0.2	4.7561	0.00326		0.2	4.67014	0.01813
0.25	2.64591	0.00692		0.2	4.77352	0.00328		0.2	4.6875	0.01772
0.25	2.66537	0.00697		0.2	4.79094	0.00331		0.2	4.70486	0.01732
0.25	2.68483	0.0073		0.2	4.80836	0.00334		0.2	4.72222	0.01693
0.25	2.70428	0.00784		0.2	4.82578	0.00337		0.2	4.73958	0.01655
0.25	2.72374	0.00851		0.2	4.84321	0.0034		0.2	4.75694	0.01618
0.25	2.74319	0.00925		0.2	4.86063	0.00342		0.2	4.77431	0.01581
0.25	2.76265	0.01001		0.2	4.87805	0.00345		0.2	4.79167	0.01546
0.25	2.7821	0.01076		0.2	4.89547	0.00348		0.2	4.80903	0.01511
0.25	2.80156	0.01148		0.2	4.91289	0.0035		0.2	4.82639	0.01476
0.25	2.82101	0.01215		0.2	4.93031	0.00352		0.2	4.84375	0.01443
0.25	2.84047	0.01276		0.2	4.94774	0.00355		0.2	4.86111	0.0141
0.25	2.85992	0.0133		0.2	4.96516	0.00357		0.2	4.87847	0.01378
0.25	2.87938	0.01376		0.2	4.98258	0.00359		0.2	4.89583	0.01347
0.25	2.89883	0.01414		0.2	5	0.00361		0.2	4.91319	0.01316
0.25	2.91829	0.01443		0.25	0	0.00709		0.2	4.93056	0.01286
0.25	2.93774	0.01464		0.25	0.01742	0.01321		0.2	4.94792	0.01256
0.25	2.9572	0.01475		0.25	0.03484	0.01861		0.2	4.96528	0.01227
0.25	2.97665	0.01479		0.25	0.05227	0.02261		0.2	4.98264	0.01199
0.25	2.99611	0.01473		0.25	0.06969	0.02572		0.2	5	0.01171
0.25	3.01556	0.0146		0.25	0.08711	0.02808		0.25	0	0.00204
0.25	3.03502	0.01438		0.25	0.10453	0.02972		0.25	0.01736	0.00382
0.25	3.05448	0.01408		0.25	0.12195	0.03068		0.25	0.03472	0.00554
0.25	3.07393	0.01372		0.25	0.13937	0.03103		0.25	0.05208	0.007
0.25	3.09339	0.01329		0.25	0.15679	0.03094		0.25	0.06944	0.00835
0.25	3.11284	0.01279		0.25	0.17422	0.03067		0.25	0.08681	0.00955
0.25	3.1323	0.01224		0.25	0.19164	0.03054		0.25	0.10417	0.01055
0.25	3.15175	0.01164		0.25	0.20906	0.03084		0.25	0.12153	0.01126
0.25	3.17121	0.01099		0.25	0.22648	0.03174		0.25	0.13889	0.01163
0.25	3.19066	0.01031		0.25	0.2439	0.03319		0.25	0.15625	0.01161
0.25	3.21012	0.00959		0.25	0.26132	0.03493		0.25	0.17361	0.01124
0.25	3.22957	0.00884		0.25	0.27875	0.03661		0.25	0.19097	0.01065
0.25	3.24903	0.00808		0.25	0.29617	0.03787		0.25	0.20833	0.0101
0.25	3.26848	0.00729		0.25	0.31359	0.03843		0.25	0.22569	0.00996
0.25	3.28794	0.0065		0.25	0.33101	0.03816		0.25	0.24306	0.01053
0.25	3.30739	0.0057		0.25	0.34843	0.03706		0.25	0.26042	0.01184
0.25	3.32685	0.00491		0.25	0.36585	0.03536		0.25	0.27778	0.01361
0.25	3.3463	0.00412		0.25	0.38328	0.03343		0.25	0.29514	0.01546
0.25	3.36576	0.00335		0.25	0.4007	0.03179		0.25	0.3125	0.01705
0.25	3.38521	0.0026		0.25	0.41812	0.03093		0.25	0.32986	0.01808
0.25	3.40467	0.0019		0.25	0.43554	0.03104		0.25	0.34722	0.01836
0.25	3.42413	0.00129		0.25	0.45296	0.03193		0.25	0.36458	0.01779
0.25	3.44358	0.000921598		0.25	0.47038	0.03302		0.25	0.38194	0.01635
0.25	3.46304	0.00104		0.25	0.48781	0.03363		0.25	0.39931	0.01412
0.25	3.48249	0.00149		0.25	0.50523	0.03317		0.25	0.41667	0.01133
0.25	3.50195	0.00205		0.25	0.52265	0.03124		0.25	0.43403	0.00837
0.25	3.5214	0.00263		0.25	0.54007	0.02768		0.25	0.45139	0.00609
0.25	3.54086	0.00319		0.25	0.55749	0.0227		0.25	0.46875	0.00586
0.25	3.56031	0.00373		0.25	0.57491	0.01725		0.25	0.48611	0.00771
0.25	3.57977	0.00424		0.25	0.59233	0.01409		0.25	0.50347	0.01022
0.25	3.59922	0.00473		0.25	0.60976	0.01708		0.25	0.52083	0.01277
0.25	3.61868	0.00519		0.25	0.62718	0.02481		0.25	0.53819	0.0154
0.25	3.63813	0.00561		0.25	0.6446	0.03395		0.25	0.55556	0.01855
0.25	3.65759	0.006		0.25	0.66202	0.04277		0.25	0.57292	0.0228
0.25	3.67704	0.00637		0.25	0.67944	0.05023		0.25	0.59028	0.02857
0.25	3.6965	0.0067		0.25	0.69686	0.05566		0.25	0.60764	0.03595
0.25	3.71595	0.007		0.25	0.71429	0.05872		0.25	0.625	0.04476
0.25	3.73541	0.00727		0.25	0.73171	0.05953		0.25	0.64236	0.05462
0.25	3.75486	0.00752		0.25	0.74913	0.05897		0.25	0.65972	0.06507
0.25	3.77432	0.00773		0.25	0.76655	0.05911		0.25	0.67708	0.07564
0.25	3.79377	0.00792		0.25	0.78397	0.06316		0.25	0.69444	0.0859
0.25	3.81323	0.00809		0.25	0.80139	0.0741		0.25	0.71181	0.09552
0.25	3.83269	0.00823		0.25	0.81882	0.09274		0.25	0.72917	0.10434
0.25	3.85214	0.00834		0.25	0.83624	0.11803		0.25	0.74653	0.11238
0.25	3.8716	0.00844		0.25	0.85366	0.14843		0.25	0.76389	0.11995
0.25	3.89105	0.00851		0.25	0.87108	0.1825		0.25	0.78125	0.1276
0.25	3.91051	0.00857		0.25	0.8885	0.21902		0.25	0.79861	0.13607
0.25	3.92996	0.0086		0.25	0.90592	0.25696		0.25	0.81597	0.1462
0.25	3.94942	0.00862		0.25	0.92335	0.29543		0.25	0.83333	0.15873
0.25	3.96887	0.00862		0.25	0.94077	0.33371		0.25	0.85069	0.1741
0.25	3.98833	0.00861		0.25	0.95819	0.37121		0.25	0.86806	0.19241
0.25	4.00778	0.00859		0.25	0.97561	0.40754		0.25	0.88542	0.21339
0.25	4.02724	0.00855		0.25	0.99303	0.44249		0.25	0.90278	0.23654
0.25	4.04669	0.0085		0.25	1.01045	0.47602		0.25	0.92014	0.26121
0.25	4.06615	0.00844		0.25	1.02788	0.50824		0.25	0.9375	0.28674
0.25	4.0856	0.00837		0.25	1.0453	0.53939		0.25	0.95486	0.31251
0.25	4.10506	0.00829		0.25	1.06272	0.5698		0.25	0.97222	0.33802
0.25	4.12451	0.0082		0.25	1.08014	0.59982		0.25	0.98958	0.36291
0.25	4.14397	0.0081		0.25	1.09756	0.62982		0.25	1.00694	0.38695
0.25	4.16342	0.008		0.25	1.11498	0.66006		0.25	1.02431	0.41006
0.25	4.18288	0.00789		0.25	1.1324	0.69075		0.25	1.04167	0.43229
0.25	4.20234	0.00778		0.25	1.14983	0.72196		0.25	1.05903	0.45376
0.25	4.22179	0.00766		0.25	1.16725	0.75363		0.25	1.07639	0.47464
0.25	4.24125	0.00754		0.25	1.18467	0.78557		0.25	1.09375	0.49509
0.25	4.2607	0.00741		0.25	1.20209	0.81748		0.25	1.11111	0.51523
0.25	4.28016	0.00728		0.25	1.21951	0.84899		0.25	1.12847	0.53508
0.25	4.29961	0.00715		0.25	1.23693	0.87963		0.25	1.14583	0.55459
0.25	4.31907	0.00702		0.25	1.25436	0.90892		0.25	1.16319	0.57357
0.25	4.33852	0.00688		0.25	1.27178	0.93636		0.25	1.18056	0.59174
0.25	4.35798	0.00675		0.25	1.2892	0.96143		0.25	1.19792	0.60877
0.25	4.37743	0.00661		0.25	1.30662	0.98367		0.25	1.21528	0.62425
0.25	4.39689	0.00647		0.25	1.32404	1.00265		0.25	1.23264	0.63779
0.25	4.41634	0.00633		0.25	1.34146	1.01798		0.25	1.25	0.649
0.25	4.4358	0.00619		0.25	1.35889	1.02935		0.25	1.26736	0.65754
0.25	4.45525	0.00605		0.25	1.37631	1.0365		0.25	1.28472	0.66314
0.25	4.47471	0.00591		0.25	1.39373	1.03926		0.25	1.30208	0.6656
0.25	4.49416	0.00578		0.25	1.41115	1.03755		0.25	1.31944	0.66481
0.25	4.51362	0.00564		0.25	1.42857	1.03134		0.25	1.33681	0.66072
0.25	4.53307	0.0055		0.25	1.44599	1.02072		0.25	1.35417	0.65339
0.25	4.55253	0.00537		0.25	1.46342	1.00581		0.25	1.37153	0.64293
0.25	4.57198	0.00524		0.25	1.48084	0.98685		0.25	1.38889	0.62952
0.25	4.59144	0.00511		0.25	1.49826	0.96411		0.25	1.40625	0.6134
0.25	4.6109	0.00498		0.25	1.51568	0.93793		0.25	1.42361	0.59483
0.25	4.63035	0.00485		0.25	1.5331	0.90869		0.25	1.44097	0.57412
0.25	4.64981	0.00472		0.25	1.55052	0.87682		0.25	1.45833	0.55157
0.25	4.66926	0.0046		0.25	1.56794	0.84275		0.25	1.47569	0.52752
0.25	4.68872	0.00448		0.25	1.58537	0.80696		0.25	1.49306	0.50228
0.25	4.70817	0.00436		0.25	1.60279	0.7699		0.25	1.51042	0.47618
0.25	4.72763	0.00424		0.25	1.62021	0.73203		0.25	1.52778	0.44951
0.25	4.74708	0.00413		0.25	1.63763	0.6938		0.25	1.54514	0.42256
0.25	4.76654	0.00402		0.25	1.65505	0.65563		0.25	1.5625	0.39558
0.25	4.78599	0.00391		0.25	1.67247	0.61792		0.25	1.57986	0.36883
0.25	4.80545	0.0038		0.25	1.6899	0.58102		0.25	1.59722	0.3425
0.25	4.8249	0.0037		0.25	1.70732	0.54527		0.25	1.61458	0.31679
0.25	4.84436	0.0036		0.25	1.72474	0.51094		0.25	1.63194	0.29185
0.25	4.86381	0.0035		0.25	1.74216	0.47827		0.25	1.64931	0.26784
0.25	4.88327	0.0034		0.25	1.75958	0.44744		0.25	1.66667	0.24486
0.25	4.90272	0.00331		0.25	1.777	0.41862		0.25	1.68403	0.22301
0.25	4.92218	0.00321		0.25	1.79443	0.39188		0.25	1.70139	0.20238
0.25	4.94163	0.00312		0.25	1.81185	0.36729		0.25	1.71875	0.18303
0.25	4.96109	0.00304		0.25	1.82927	0.34483		0.25	1.73611	0.16503
0.25	4.98055	0.00295		0.25	1.84669	0.32447		0.25	1.75347	0.14843
0.25	5	0.00287		0.25	1.86411	0.30613		0.25	1.77083	0.13327
0.3	0	0.00249		0.25	1.88153	0.28967		0.25	1.78819	0.11961
0.3	0.01946	0.00494		0.25	1.89896	0.27494		0.25	1.80556	0.10748
0.3	0.03891	0.00714		0.25	1.91638	0.26178		0.25	1.82292	0.09694
0.3	0.05837	0.00905		0.25	1.9338	0.24998		0.25	1.84028	0.088
0.3	0.07782	0.01094		0.25	1.95122	0.23935		0.25	1.85764	0.08068
0.3	0.09728	0.01288		0.25	1.96864	0.22971		0.25	1.875	0.07494
0.3	0.11673	0.01486		0.25	1.98606	0.22087		0.25	1.89236	0.07068
0.3	0.13619	0.01681		0.25	2.00348	0.21266		0.25	1.90972	0.06777
0.3	0.15564	0.01863		0.25	2.02091	0.20492		0.25	1.92708	0.066
0.3	0.1751	0.0202		0.25	2.03833	0.19755		0.25	1.94444	0.06515
0.3	0.19455	0.02143		0.25	2.05575	0.19041		0.25	1.96181	0.06499
0.3	0.21401	0.02228		0.25	2.07317	0.18344		0.25	1.97917	0.06534
0.3	0.23346	0.02274		0.25	2.09059	0.17655		0.25	1.99653	0.06603
0.3	0.25292	0.02289		0.25	2.10801	0.16971		0.25	2.01389	0.06696
0.3	0.27237	0.02289		0.25	2.12544	0.16286		0.25	2.03125	0.06806
0.3	0.29183	0.0229		0.25	2.14286	0.15599		0.25	2.04861	0.06931
0.3	0.31128	0.02307		0.25	2.16028	0.14909		0.25	2.06597	0.07073
0.3	0.33074	0.02344		0.25	2.1777	0.14215		0.25	2.08333	0.07234
0.3	0.3502	0.02393		0.25	2.19512	0.13517		0.25	2.10069	0.0742
0.3	0.36965	0.02433		0.25	2.21254	0.12816		0.25	2.11806	0.07637
0.3	0.38911	0.02437		0.25	2.22997	0.12115		0.25	2.13542	0.07892
0.3	0.40856	0.02382		0.25	2.24739	0.11413		0.25	2.15278	0.08188
0.3	0.42802	0.02251		0.25	2.26481	0.10715		0.25	2.17014	0.0853
0.3	0.44747	0.02043		0.25	2.28223	0.10021		0.25	2.1875	0.08919
0.3	0.46693	0.01782		0.25	2.29965	0.09335		0.25	2.20486	0.09356
0.3	0.48638	0.01537		0.25	2.31707	0.08659		0.25	2.22222	0.09839
0.3	0.50584	0.01444		0.25	2.3345	0.07995		0.25	2.23958	0.10364
0.3	0.52529	0.01626		0.25	2.35192	0.07348		0.25	2.25694	0.10927
0.3	0.54475	0.02056		0.25	2.36934	0.06718		0.25	2.27431	0.11521
0.3	0.5642	0.02611		0.25	2.38676	0.06111		0.25	2.29167	0.1214
0.3	0.58366	0.03191		0.25	2.40418	0.05529		0.25	2.30903	0.12777
0.3	0.60311	0.03727		0.25	2.4216	0.04976		0.25	2.32639	0.13426
0.3	0.62257	0.04176		0.25	2.43902	0.04458		0.25	2.34375	0.1408
0.3	0.64202	0.04515		0.25	2.45645	0.03978		0.25	2.36111	0.14733
0.3	0.66148	0.04743		0.25	2.47387	0.03545		0.25	2.37847	0.15378
0.3	0.68093	0.04893		0.25	2.49129	0.03166		0.25	2.39583	0.1601
0.3	0.70039	0.05033		0.25	2.50871	0.0285		0.25	2.41319	0.16623
0.3	0.71984	0.0527		0.25	2.52613	0.02606		0.25	2.43056	0.17212
0.3	0.7393	0.05725		0.25	2.54355	0.02444		0.25	2.44792	0.17774
0.3	0.75876	0.06485		0.25	2.56098	0.02363		0.25	2.46528	0.18305
0.3	0.77821	0.07573		0.25	2.5784	0.0236		0.25	2.48264	0.18801
0.3	0.79767	0.08954		0.25	2.59582	0.02423		0.25	2.5	0.1926
0.3	0.81712	0.10567		0.25	2.61324	0.02534		0.25	2.51736	0.1968
0.3	0.83658	0.12344		0.25	2.63066	0.02678		0.25	2.53472	0.20058
0.3	0.85603	0.14225		0.25	2.64808	0.02842		0.25	2.55208	0.20394
0.3	0.87549	0.16162		0.25	2.66551	0.03015		0.25	2.56944	0.20686
0.3	0.89494	0.18118		0.25	2.68293	0.0319		0.25	2.58681	0.20935
0.3	0.9144	0.20071		0.25	2.70035	0.03361		0.25	2.60417	0.2114
0.3	0.93385	0.2201		0.25	2.71777	0.03524		0.25	2.62153	0.21301
0.3	0.95331	0.23937		0.25	2.73519	0.03677		0.25	2.63889	0.21419
0.3	0.97276	0.25866		0.25	2.75261	0.03819		0.25	2.65625	0.21495
0.3	0.99222	0.27816		0.25	2.77004	0.03947		0.25	2.67361	0.2153
0.3	1.01167	0.29808		0.25	2.78746	0.04063		0.25	2.69097	0.21525
0.3	1.03113	0.31865		0.25	2.80488	0.04165		0.25	2.70833	0.21481
0.3	1.05058	0.34002		0.25	2.8223	0.04253		0.25	2.72569	0.21402
0.3	1.07004	0.36226		0.25	2.83972	0.04328		0.25	2.74306	0.21287
0.3	1.08949	0.38533		0.25	2.85714	0.04389		0.25	2.76042	0.2114
0.3	1.10895	0.40909		0.25	2.87456	0.04437		0.25	2.77778	0.20963
0.3	1.12841	0.43329		0.25	2.89199	0.04473		0.25	2.79514	0.20757
0.3	1.14786	0.45759		0.25	2.90941	0.04497		0.25	2.8125	0.20524
0.3	1.16732	0.48159		0.25	2.92683	0.04509		0.25	2.82986	0.20268
0.3	1.18677	0.50486		0.25	2.94425	0.04511		0.25	2.84722	0.19989
0.3	1.20623	0.52695		0.25	2.96167	0.04501		0.25	2.86458	0.19691
0.3	1.22568	0.54743		0.25	2.97909	0.04483		0.25	2.88194	0.19375
0.3	1.24514	0.56588		0.25	2.99652	0.04454		0.25	2.89931	0.19043
0.3	1.26459	0.58195		0.25	3.01394	0.04417		0.25	2.91667	0.18698
0.3	1.28405	0.59532		0.25	3.03136	0.04372		0.25	2.93403	0.18342
0.3	1.3035	0.60574		0.25	3.04878	0.0432		0.25	2.95139	0.17976
0.3	1.32296	0.61302		0.25	3.0662	0.0426		0.25	2.96875	0.17603
0.3	1.34241	0.61707		0.25	3.08362	0.04195		0.25	2.98611	0.17224
0.3	1.36187	0.61782		0.25	3.10105	0.04123		0.25	3.00347	0.16841
0.3	1.38132	0.61531		0.25	3.11847	0.04047		0.25	3.02083	0.16455
0.3	1.40078	0.60961		0.25	3.13589	0.03965		0.25	3.03819	0.16068
0.3	1.42023	0.60088		0.25	3.15331	0.0388		0.25	3.05556	0.15682
0.3	1.43969	0.5893		0.25	3.17073	0.03791		0.25	3.07292	0.15297
0.3	1.45914	0.57513		0.25	3.18815	0.03699		0.25	3.09028	0.14916
0.3	1.4786	0.55864		0.25	3.20558	0.03604		0.25	3.10764	0.14538
0.3	1.49805	0.54013		0.25	3.223	0.03507		0.25	3.125	0.14165
0.3	1.51751	0.51994		0.25	3.24042	0.03409		0.25	3.14236	0.13798
0.3	1.53697	0.49841		0.25	3.25784	0.03309		0.25	3.15972	0.13437
0.3	1.55642	0.47587		0.25	3.27526	0.03208		0.25	3.17708	0.13084
0.3	1.57588	0.45267		0.25	3.29268	0.03107		0.25	3.19444	0.12738
0.3	1.59533	0.42912		0.25	3.31011	0.03006		0.25	3.21181	0.12401
0.3	1.61479	0.40555		0.25	3.32753	0.02905		0.25	3.22917	0.12072
0.3	1.63424	0.38223		0.25	3.34495	0.02805		0.25	3.24653	0.11753
0.3	1.6537	0.35941		0.25	3.36237	0.02705		0.25	3.26389	0.11442
0.3	1.67315	0.33733		0.25	3.37979	0.02606		0.25	3.28125	0.11141
0.3	1.69261	0.31617		0.25	3.39721	0.02509		0.25	3.29861	0.1085
0.3	1.71206	0.29608		0.25	3.41463	0.02414		0.25	3.31597	0.10568
0.3	1.73152	0.27718		0.25	3.43206	0.0232		0.25	3.33333	0.10296
0.3	1.75097	0.25956		0.25	3.44948	0.02227		0.25	3.35069	0.10033
0.3	1.77043	0.24325		0.25	3.4669	0.02137		0.25	3.36806	0.09779
0.3	1.78988	0.22825		0.25	3.48432	0.02049		0.25	3.38542	0.09534
0.3	1.80934	0.21454		0.25	3.50174	0.01964		0.25	3.40278	0.09298
0.3	1.82879	0.20206		0.25	3.51916	0.01881		0.25	3.42014	0.0907
0.3	1.84825	0.19073		0.25	3.53659	0.018		0.25	3.4375	0.08851
0.3	1.8677	0.18044		0.25	3.55401	0.01722		0.25	3.45486	0.0864
0.3	1.88716	0.17109		0.25	3.57143	0.01646		0.25	3.47222	0.08436
0.3	1.90662	0.16255		0.25	3.58885	0.01573		0.25	3.48958	0.0824
0.3	1.92607	0.15469		0.25	3.60627	0.01502		0.25	3.50694	0.0805
0.3	1.94553	0.14741		0.25	3.62369	0.01434		0.25	3.52431	0.07868
0.3	1.96498	0.14059		0.25	3.64112	0.01369		0.25	3.54167	0.07691
0.3	1.98444	0.13413		0.25	3.65854	0.01306		0.25	3.55903	0.07521
0.3	2.00389	0.12797		0.25	3.67596	0.01246		0.25	3.57639	0.07356
0.3	2.02335	0.12202		0.25	3.69338	0.01188		0.25	3.59375	0.07197
0.3	2.0428	0.11623		0.25	3.7108	0.01133		0.25	3.61111	0.07043
0.3	2.06226	0.11058		0.25	3.72822	0.0108		0.25	3.62847	0.06894
0.3	2.08171	0.10502		0.25	3.74565	0.0103		0.25	3.64583	0.06749
0.3	2.10117	0.09954		0.25	3.76307	0.00982		0.25	3.66319	0.06608
0.3	2.12062	0.09413		0.25	3.78049	0.00936		0.25	3.68056	0.06472
0.3	2.14008	0.0888		0.25	3.79791	0.00893		0.25	3.69792	0.06339
0.3	2.15953	0.08355		0.25	3.81533	0.00851		0.25	3.71528	0.0621
0.3	2.17899	0.07839		0.25	3.83275	0.00812		0.25	3.73264	0.06084
0.3	2.19844	0.07333		0.25	3.85017	0.00775		0.25	3.75	0.05962
0.3	2.2179	0.06838		0.25	3.8676	0.0074		0.25	3.76736	0.05842
0.3	2.23735	0.06357		0.25	3.88502	0.00706		0.25	3.78472	0.05725
0.3	2.25681	0.05891		0.25	3.90244	0.00675		0.25	3.80208	0.05611
0.3	2.27627	0.05441		0.25	3.91986	0.00645		0.25	3.81944	0.055
0.3	2.29572	0.05009		0.25	3.93728	0.00617		0.25	3.83681	0.05391
0.3	2.31518	0.04596		0.25	3.9547	0.00591		0.25	3.85417	0.05284
0.3	2.33463	0.04203		0.25	3.97213	0.00566		0.25	3.87153	0.05179
0.3	2.35409	0.0383		0.25	3.98955	0.00543		0.25	3.88889	0.05077
0.3	2.37354	0.03479		0.25	4.00697	0.00521		0.25	3.90625	0.04977
0.3	2.393	0.03148		0.25	4.02439	0.00501		0.25	3.92361	0.04878
0.3	2.41245	0.02839		0.25	4.04181	0.00482		0.25	3.94097	0.04781
0.3	2.43191	0.0255		0.25	4.05923	0.00465		0.25	3.95833	0.04686
0.3	2.45136	0.02281		0.25	4.07666	0.00448		0.25	3.97569	0.04593
0.3	2.47082	0.02033		0.25	4.09408	0.00433		0.25	3.99306	0.04502
0.3	2.49027	0.01804		0.25	4.1115	0.00419		0.25	4.01042	0.04412
0.3	2.50973	0.01594		0.25	4.12892	0.00407		0.25	4.02778	0.04323
0.3	2.52918	0.01403		0.25	4.14634	0.00395		0.25	4.04514	0.04236
0.3	2.54864	0.01233		0.25	4.16376	0.00384		0.25	4.0625	0.04151
0.3	2.56809	0.01085		0.25	4.18119	0.00374		0.25	4.07986	0.04067
0.3	2.58755	0.00961		0.25	4.19861	0.00365		0.25	4.09722	0.03984
0.3	2.607	0.00864		0.25	4.21603	0.00357		0.25	4.11458	0.03903
0.3	2.62646	0.00799		0.25	4.23345	0.0035		0.25	4.13194	0.03823
0.3	2.64591	0.00768		0.25	4.25087	0.00344		0.25	4.14931	0.03744
0.3	2.66537	0.00768		0.25	4.26829	0.00338		0.25	4.16667	0.03667
0.3	2.68483	0.00797		0.25	4.28571	0.00333		0.25	4.18403	0.03591
0.3	2.70428	0.00846		0.25	4.30314	0.00329		0.25	4.20139	0.03516
0.3	2.72374	0.00909		0.25	4.32056	0.00325		0.25	4.21875	0.03442
0.3	2.74319	0.0098		0.25	4.33798	0.00322		0.25	4.23611	0.0337
0.3	2.76265	0.01055		0.25	4.3554	0.0032		0.25	4.25347	0.03299
0.3	2.7821	0.01129		0.25	4.37282	0.00318		0.25	4.27083	0.03229
0.3	2.80156	0.01201		0.25	4.39024	0.00317		0.25	4.28819	0.0316
0.3	2.82101	0.01268		0.25	4.40767	0.00316		0.25	4.30556	0.03093
0.3	2.84047	0.0133		0.25	4.42509	0.00315		0.25	4.32292	0.03026
0.3	2.85992	0.01385		0.25	4.44251	0.00315		0.25	4.34028	0.02961
0.3	2.87938	0.01432		0.25	4.45993	0.00315		0.25	4.35764	0.02897
0.3	2.89883	0.01471		0.25	4.47735	0.00316		0.25	4.375	0.02834
0.3	2.91829	0.01502		0.25	4.49477	0.00316		0.25	4.39236	0.02772
0.3	2.93774	0.01524		0.25	4.5122	0.00317		0.25	4.40972	0.02712
0.3	2.9572	0.01536		0.25	4.52962	0.00319		0.25	4.42708	0.02652
0.3	2.97665	0.01541		0.25	4.54704	0.0032		0.25	4.44444	0.02594
0.3	2.99611	0.01536		0.25	4.56446	0.00322		0.25	4.46181	0.02537
0.3	3.01556	0.01523		0.25	4.58188	0.00324		0.25	4.47917	0.02481
0.3	3.03502	0.01501		0.25	4.5993	0.00326		0.25	4.49653	0.02426
0.3	3.05448	0.01472		0.25	4.61673	0.00329		0.25	4.51389	0.02372
0.3	3.07393	0.01435		0.25	4.63415	0.00331		0.25	4.53125	0.02319
0.3	3.09339	0.01392		0.25	4.65157	0.00334		0.25	4.54861	0.02267
0.3	3.11284	0.01342		0.25	4.66899	0.00336		0.25	4.56597	0.02217
0.3	3.1323	0.01286		0.25	4.68641	0.00339		0.25	4.58333	0.02167
0.3	3.15175	0.01224		0.25	4.70383	0.00342		0.25	4.60069	0.02118
0.3	3.17121	0.01158		0.25	4.72125	0.00345		0.25	4.61806	0.02071
0.3	3.19066	0.01088		0.25	4.73868	0.00348		0.25	4.63542	0.02025
0.3	3.21012	0.01014		0.25	4.7561	0.0035		0.25	4.65278	0.01979
0.3	3.22957	0.00937		0.25	4.77352	0.00353		0.25	4.67014	0.01935
0.3	3.24903	0.00859		0.25	4.79094	0.00356		0.25	4.6875	0.01891
0.3	3.26848	0.00778		0.25	4.80836	0.00359		0.25	4.70486	0.01849
0.3	3.28794	0.00697		0.25	4.82578	0.00362		0.25	4.72222	0.01807
0.3	3.30739	0.00615		0.25	4.84321	0.00365		0.25	4.73958	0.01766
0.3	3.32685	0.00534		0.25	4.86063	0.00368		0.25	4.75694	0.01726
0.3	3.3463	0.00454		0.25	4.87805	0.0037		0.25	4.77431	0.01688
0.3	3.36576	0.00375		0.25	4.89547	0.00373		0.25	4.79167	0.01649
0.3	3.38521	0.00301		0.25	4.91289	0.00376		0.25	4.80903	0.01612
0.3	3.40467	0.00232		0.25	4.93031	0.00378		0.25	4.82639	0.01576
0.3	3.42413	0.00175		0.25	4.94774	0.00381		0.25	4.84375	0.0154
0.3	3.44358	0.00141		0.25	4.96516	0.00383		0.25	4.86111	0.01505
0.3	3.46304	0.00143		0.25	4.98258	0.00385		0.25	4.87847	0.01471
0.3	3.48249	0.00177		0.25	5	0.00387		0.25	4.89583	0.01438
0.3	3.50195	0.00227		0.3	0	0.00709		0.25	4.91319	0.01405
0.3	3.5214	0.00281		0.3	0.01742	0.01321		0.25	4.93056	0.01373
0.3	3.54086	0.00337		0.3	0.03484	0.01861		0.25	4.94792	0.01341
0.3	3.56031	0.00392		0.3	0.05227	0.02261		0.25	4.96528	0.0131
0.3	3.57977	0.00444		0.3	0.06969	0.02572		0.25	4.98264	0.0128
0.3	3.59922	0.00494		0.3	0.08711	0.02809		0.25	5	0.01251
0.3	3.61868	0.00541		0.3	0.10453	0.02973		0.3	0	0.00204
0.3	3.63813	0.00585		0.3	0.12195	0.03069		0.3	0.01736	0.00382
0.3	3.65759	0.00626		0.3	0.13937	0.03105		0.3	0.03472	0.00554
0.3	3.67704	0.00664		0.3	0.15679	0.03096		0.3	0.05208	0.007
0.3	3.6965	0.00699		0.3	0.17422	0.0307		0.3	0.06944	0.00835
0.3	3.71595	0.0073		0.3	0.19164	0.03057		0.3	0.08681	0.00955
0.3	3.73541	0.00759		0.3	0.20906	0.03088		0.3	0.10417	0.01055
0.3	3.75486	0.00785		0.3	0.22648	0.03179		0.3	0.12153	0.01127
0.3	3.77432	0.00808		0.3	0.2439	0.03325		0.3	0.13889	0.01163
0.3	3.79377	0.00828		0.3	0.26132	0.035		0.3	0.15625	0.01161
0.3	3.81323	0.00845		0.3	0.27875	0.03669		0.3	0.17361	0.01125
0.3	3.83269	0.0086		0.3	0.29617	0.03796		0.3	0.19097	0.01066
0.3	3.85214	0.00872		0.3	0.31359	0.03853		0.3	0.20833	0.01011
0.3	3.8716	0.00883		0.3	0.33101	0.03826		0.3	0.22569	0.00997
0.3	3.89105	0.00891		0.3	0.34843	0.03718		0.3	0.24306	0.01055
0.3	3.91051	0.00897		0.3	0.36585	0.03549		0.3	0.26042	0.01186
0.3	3.92996	0.00901		0.3	0.38328	0.03358		0.3	0.27778	0.01364
0.3	3.94942	0.00903		0.3	0.4007	0.03195		0.3	0.29514	0.0155
0.3	3.96887	0.00904		0.3	0.41812	0.03109		0.3	0.3125	0.01708
0.3	3.98833	0.00903		0.3	0.43554	0.03122		0.3	0.32986	0.01812
0.3	4.00778	0.009		0.3	0.45296	0.03211		0.3	0.34722	0.01841
0.3	4.02724	0.00897		0.3	0.47038	0.03321		0.3	0.36458	0.01784
0.3	4.04669	0.00892		0.3	0.48781	0.03383		0.3	0.38194	0.0164
0.3	4.06615	0.00886		0.3	0.50523	0.03337		0.3	0.39931	0.01418
0.3	4.0856	0.00878		0.3	0.52265	0.03144		0.3	0.41667	0.01139
0.3	4.10506	0.0087		0.3	0.54007	0.02788		0.3	0.43403	0.00844
0.3	4.12451	0.00861		0.3	0.55749	0.02292		0.3	0.45139	0.00616
0.3	4.14397	0.00851		0.3	0.57491	0.01749		0.3	0.46875	0.00593
0.3	4.16342	0.00841		0.3	0.59233	0.01436		0.3	0.48611	0.00778
0.3	4.18288	0.0083		0.3	0.60976	0.01734		0.3	0.50347	0.0103
0.3	4.20234	0.00818		0.3	0.62718	0.02505		0.3	0.52083	0.01287
0.3	4.22179	0.00806		0.3	0.6446	0.03421		0.3	0.53819	0.01553
0.3	4.24125	0.00793		0.3	0.66202	0.04305		0.3	0.55556	0.01871
0.3	4.2607	0.0078		0.3	0.67944	0.05054		0.3	0.57292	0.02299
0.3	4.28016	0.00767		0.3	0.69686	0.05597		0.3	0.59028	0.0288
0.3	4.29961	0.00754		0.3	0.71429	0.059		0.3	0.60764	0.03623
0.3	4.31907	0.0074		0.3	0.73171	0.05974		0.3	0.625	0.04509
0.3	4.33852	0.00726		0.3	0.74913	0.05907		0.3	0.64236	0.055
0.3	4.35798	0.00712		0.3	0.76655	0.05906		0.3	0.65972	0.06551
0.3	4.37743	0.00697		0.3	0.78397	0.06299		0.3	0.67708	0.07613
0.3	4.39689	0.00683		0.3	0.80139	0.07391		0.3	0.69444	0.08644
0.3	4.41634	0.00668		0.3	0.81882	0.09267		0.3	0.71181	0.0961
0.3	4.4358	0.00654		0.3	0.83624	0.11819		0.3	0.72917	0.10494
0.3	4.45525	0.0064		0.3	0.85366	0.14886		0.3	0.74653	0.113
0.3	4.47471	0.00625		0.3	0.87108	0.18326		0.3	0.76389	0.12056
0.3	4.49416	0.00611		0.3	0.8885	0.22013		0.3	0.78125	0.12818
0.3	4.51362	0.00597		0.3	0.90592	0.25845		0.3	0.79861	0.13663
0.3	4.53307	0.00583		0.3	0.92335	0.2973		0.3	0.81597	0.14676
0.3	4.55253	0.00569		0.3	0.94077	0.33595		0.3	0.83333	0.15932
0.3	4.57198	0.00555		0.3	0.95819	0.37381		0.3	0.85069	0.17477
0.3	4.59144	0.00542		0.3	0.97561	0.4105		0.3	0.86806	0.1932
0.3	4.6109	0.00528		0.3	0.99303	0.44578		0.3	0.88542	0.21437
0.3	4.63035	0.00515		0.3	1.01045	0.47961		0.3	0.90278	0.23774
0.3	4.64981	0.00502		0.3	1.02788	0.51212		0.3	0.92014	0.26267
0.3	4.66926	0.00489		0.3	1.0453	0.54355		0.3	0.9375	0.28849
0.3	4.68872	0.00477		0.3	1.06272	0.57423		0.3	0.95486	0.31456
0.3	4.70817	0.00464		0.3	1.08014	0.60453		0.3	0.97222	0.34037
0.3	4.72763	0.00452		0.3	1.09756	0.63482		0.3	0.98958	0.36556
0.3	4.74708	0.0044		0.3	1.11498	0.66538		0.3	1.00694	0.38989
0.3	4.76654	0.00429		0.3	1.1324	0.69643		0.3	1.02431	0.41328
0.3	4.78599	0.00417		0.3	1.14983	0.72805		0.3	1.04167	0.43578
0.3	4.80545	0.00406		0.3	1.16725	0.76018		0.3	1.05903	0.45752
0.3	4.8249	0.00395		0.3	1.18467	0.79263		0.3	1.07639	0.47867
0.3	4.84436	0.00385		0.3	1.20209	0.82511		0.3	1.09375	0.49941
0.3	4.86381	0.00375		0.3	1.21951	0.85722		0.3	1.11111	0.51986
0.3	4.88327	0.00364		0.3	1.23693	0.88851		0.3	1.12847	0.54005
0.3	4.90272	0.00355		0.3	1.25436	0.91848		0.3	1.14583	0.55993
0.3	4.92218	0.00345		0.3	1.27178	0.94661		0.3	1.16319	0.57931
0.3	4.94163	0.00336		0.3	1.2892	0.9724		0.3	1.18056	0.59792
0.3	4.96109	0.00327		0.3	1.30662	0.99534		0.3	1.19792	0.6154
0.3	4.98055	0.00318		0.3	1.32404	1.015		0.3	1.21528	0.63135
0.3	5	0.0031		0.3	1.34146	1.03099		0.3	1.23264	0.64536
0.35	0	0.00249		0.3	1.35889	1.04296		0.3	1.25	0.65705
0.35	0.01946	0.00494		0.3	1.37631	1.05067		0.3	1.26736	0.66604
0.35	0.03891	0.00714		0.3	1.39373	1.05392		0.3	1.28472	0.67207
0.35	0.05837	0.00906		0.3	1.41115	1.05263		0.3	1.30208	0.67491
0.35	0.07782	0.01094		0.3	1.42857	1.04675		0.3	1.31944	0.67445
0.35	0.09728	0.01288		0.3	1.44599	1.03637		0.3	1.33681	0.67065
0.35	0.11673	0.01486		0.3	1.46342	1.02161		0.3	1.35417	0.66354
0.35	0.13619	0.01681		0.3	1.48084	1.0027		0.3	1.37153	0.65324
0.35	0.15564	0.01864		0.3	1.49826	0.97991		0.3	1.38889	0.63993
0.35	0.1751	0.02021		0.3	1.51568	0.95358		0.3	1.40625	0.62384
0.35	0.19455	0.02145		0.3	1.5331	0.9241		0.3	1.42361	0.60525
0.35	0.21401	0.0223		0.3	1.55052	0.89189		0.3	1.44097	0.58444
0.35	0.23346	0.02277		0.3	1.56794	0.8574		0.3	1.45833	0.56175
0.35	0.25292	0.02293		0.3	1.58537	0.8211		0.3	1.47569	0.53751
0.35	0.27237	0.02294		0.3	1.60279	0.78347		0.3	1.49306	0.51204
0.35	0.29183	0.02295		0.3	1.62021	0.74498		0.3	1.51042	0.48566
0.35	0.31128	0.02313		0.3	1.63763	0.70607		0.3	1.52778	0.45869
0.35	0.33074	0.02351		0.3	1.65505	0.66718		0.3	1.54514	0.43141
0.35	0.3502	0.024		0.3	1.67247	0.62873		0.3	1.5625	0.40409
0.35	0.36965	0.02441		0.3	1.6899	0.59107		0.3	1.57986	0.37697
0.35	0.38911	0.02446		0.3	1.70732	0.55456		0.3	1.59722	0.35028
0.35	0.40856	0.02392		0.3	1.72474	0.51947		0.3	1.61458	0.3242
0.35	0.42802	0.02261		0.3	1.74216	0.48606		0.3	1.63194	0.2989
0.35	0.44747	0.02054		0.3	1.75958	0.45453		0.3	1.64931	0.27453
0.35	0.46693	0.01793		0.3	1.777	0.42503		0.3	1.66667	0.2512
0.35	0.48638	0.01551		0.3	1.79443	0.39767		0.3	1.68403	0.22902
0.35	0.50584	0.01458		0.3	1.81185	0.3725		0.3	1.70139	0.20808
0.35	0.52529	0.01642		0.3	1.82927	0.34954		0.3	1.71875	0.18844
0.35	0.54475	0.02073		0.3	1.84669	0.32873		0.3	1.73611	0.17016
0.35	0.5642	0.0263		0.3	1.86411	0.31001		0.3	1.75347	0.15331
0.35	0.58366	0.03213		0.3	1.88153	0.29323		0.3	1.77083	0.13792
0.35	0.60311	0.03753		0.3	1.89896	0.27826		0.3	1.78819	0.12404
0.35	0.62257	0.04207		0.3	1.91638	0.26491		0.3	1.80556	0.11173
0.35	0.64202	0.04551		0.3	1.9338	0.25298		0.3	1.82292	0.101
0.35	0.66148	0.04785		0.3	1.95122	0.24228		0.3	1.84028	0.09189
0.35	0.68093	0.04941		0.3	1.96864	0.2326		0.3	1.85764	0.0844
0.35	0.70039	0.05089		0.3	1.98606	0.22375		0.3	1.875	0.07847
0.35	0.71984	0.05334		0.3	2.00348	0.21555		0.3	1.89236	0.07403
0.35	0.7393	0.05797		0.3	2.02091	0.20786		0.3	1.90972	0.07092
0.35	0.75876	0.06565		0.3	2.03833	0.20053		0.3	1.92708	0.06895
0.35	0.77821	0.07661		0.3	2.05575	0.19345		0.3	1.94444	0.06789
0.35	0.79767	0.09051		0.3	2.07317	0.18653		0.3	1.96181	0.06754
0.35	0.81712	0.10674		0.3	2.09059	0.17969		0.3	1.97917	0.0677
0.35	0.83658	0.12463		0.3	2.10801	0.17289		0.3	1.99653	0.06821
0.35	0.85603	0.14357		0.3	2.12544	0.16609		0.3	2.01389	0.06897
0.35	0.87549	0.16306		0.3	2.14286	0.15925		0.3	2.03125	0.06991
0.35	0.89494	0.18276		0.3	2.16028	0.15236		0.3	2.04861	0.07102
0.35	0.9144	0.20241		0.3	2.1777	0.14543		0.3	2.06597	0.0723
0.35	0.93385	0.22192		0.3	2.19512	0.13845		0.3	2.08333	0.07379
0.35	0.95331	0.24133		0.3	2.21254	0.13143		0.3	2.10069	0.07554
0.35	0.97276	0.26074		0.3	2.22997	0.12439		0.3	2.11806	0.07763
0.35	0.99222	0.28037		0.3	2.24739	0.11735		0.3	2.13542	0.08011
0.35	1.01167	0.30044		0.3	2.26481	0.11033		0.3	2.15278	0.08304
0.35	1.03113	0.32117		0.3	2.28223	0.10335		0.3	2.17014	0.08646
0.35	1.05058	0.34273		0.3	2.29965	0.09643		0.3	2.1875	0.09039
0.35	1.07004	0.3652		0.3	2.31707	0.08962		0.3	2.20486	0.09483
0.35	1.08949	0.38854		0.3	2.3345	0.08293		0.3	2.22222	0.09977
0.35	1.10895	0.41261		0.3	2.35192	0.07639		0.3	2.23958	0.10516
0.35	1.12841	0.43715		0.3	2.36934	0.07004		0.3	2.25694	0.11095
0.35	1.14786	0.46183		0.3	2.38676	0.06391		0.3	2.27431	0.11709
0.35	1.16732	0.48624		0.3	2.40418	0.05804		0.3	2.29167	0.12351
0.35	1.18677	0.50995		0.3	2.4216	0.05247		0.3	2.30903	0.13014
0.35	1.20623	0.53249		0.3	2.43902	0.04724		0.3	2.32639	0.1369
0.35	1.22568	0.55342		0.3	2.45645	0.04242		0.3	2.34375	0.14372
0.35	1.24514	0.57232		0.3	2.47387	0.03807		0.3	2.36111	0.15054
0.35	1.26459	0.58882		0.3	2.49129	0.03426		0.3	2.37847	0.15729
0.35	1.28405	0.60261		0.3	2.50871	0.03107		0.3	2.39583	0.16391
0.35	1.3035	0.61341		0.3	2.52613	0.02861		0.3	2.41319	0.17035
0.35	1.32296	0.62105		0.3	2.54355	0.02691		0.3	2.43056	0.17656
0.35	1.34241	0.62539		0.3	2.56098	0.02602		0.3	2.44792	0.18248
0.35	1.36187	0.62639		0.3	2.5784	0.02586		0.3	2.46528	0.18809
0.35	1.38132	0.62407		0.3	2.59582	0.02635		0.3	2.48264	0.19335
0.35	1.40078	0.61851		0.3	2.61324	0.02733		0.3	2.5	0.19822
0.35	1.42023	0.60985		0.3	2.63066	0.02867		0.3	2.51736	0.20269
0.35	1.43969	0.59828		0.3	2.64808	0.03022		0.3	2.53472	0.20673
0.35	1.45914	0.58405		0.3	2.66551	0.03188		0.3	2.55208	0.21034
0.35	1.4786	0.56744		0.3	2.68293	0.03358		0.3	2.56944	0.2135
0.35	1.49805	0.54876		0.3	2.70035	0.03526		0.3	2.58681	0.2162
0.35	1.51751	0.52834		0.3	2.71777	0.03688		0.3	2.60417	0.21845
0.35	1.53697	0.50653		0.3	2.73519	0.0384		0.3	2.62153	0.22024
0.35	1.55642	0.48367		0.3	2.75261	0.03982		0.3	2.63889	0.22159
0.35	1.57588	0.46011		0.3	2.77004	0.04112		0.3	2.65625	0.22249
0.35	1.59533	0.43618		0.3	2.78746	0.04229		0.3	2.67361	0.22297
0.35	1.61479	0.4122		0.3	2.80488	0.04333		0.3	2.69097	0.22303
0.35	1.63424	0.38845		0.3	2.8223	0.04423		0.3	2.70833	0.22269
0.35	1.6537	0.3652		0.3	2.83972	0.04499		0.3	2.72569	0.22197
0.35	1.67315	0.34269		0.3	2.85714	0.04563		0.3	2.74306	0.22088
0.35	1.69261	0.3211		0.3	2.87456	0.04613		0.3	2.76042	0.21945
0.35	1.71206	0.3006		0.3	2.89199	0.04651		0.3	2.77778	0.2177
0.35	1.73152	0.28132		0.3	2.90941	0.04676		0.3	2.79514	0.21564
0.35	1.75097	0.26333		0.3	2.92683	0.0469		0.3	2.8125	0.21331
0.35	1.77043	0.24669		0.3	2.94425	0.04693		0.3	2.82986	0.21072
0.35	1.78988	0.23139		0.3	2.96167	0.04685		0.3	2.84722	0.2079
0.35	1.80934	0.21742		0.3	2.97909	0.04667		0.3	2.86458	0.20486
0.35	1.82879	0.20472		0.3	2.99652	0.0464		0.3	2.88194	0.20164
0.35	1.84825	0.1932		0.3	3.01394	0.04603		0.3	2.89931	0.19825
0.35	1.8677	0.18277		0.3	3.03136	0.04559		0.3	2.91667	0.19471
0.35	1.88716	0.1733		0.3	3.04878	0.04506		0.3	2.93403	0.19105
0.35	1.90662	0.16466		0.3	3.0662	0.04446		0.3	2.95139	0.18729
0.35	1.92607	0.15674		0.3	3.08362	0.0438		0.3	2.96875	0.18345
0.35	1.94553	0.14941		0.3	3.10105	0.04308		0.3	2.98611	0.17954
0.35	1.96498	0.14256		0.3	3.11847	0.0423		0.3	3.00347	0.17558
0.35	1.98444	0.13608		0.3	3.13589	0.04148		0.3	3.02083	0.17159
0.35	2.00389	0.1299		0.3	3.15331	0.04061		0.3	3.03819	0.16759
0.35	2.02335	0.12394		0.3	3.17073	0.0397		0.3	3.05556	0.16358
0.35	2.0428	0.11814		0.3	3.18815	0.03876		0.3	3.07292	0.1596
0.35	2.06226	0.11247		0.3	3.20558	0.0378		0.3	3.09028	0.15563
0.35	2.08171	0.10689		0.3	3.223	0.0368		0.3	3.10764	0.15171
0.35	2.10117	0.10139		0.3	3.24042	0.0358		0.3	3.125	0.14784
0.35	2.12062	0.09595		0.3	3.25784	0.03477		0.3	3.14236	0.14402
0.35	2.14008	0.09058		0.3	3.27526	0.03374		0.3	3.15972	0.14027
0.35	2.15953	0.08528		0.3	3.29268	0.0327		0.3	3.17708	0.13659
0.35	2.17899	0.08007		0.3	3.31011	0.03166		0.3	3.19444	0.133
0.35	2.19844	0.07495		0.3	3.32753	0.03062		0.3	3.21181	0.12949
0.35	2.2179	0.06995		0.3	3.34495	0.02958		0.3	3.22917	0.12607
0.35	2.23735	0.06507		0.3	3.36237	0.02855		0.3	3.24653	0.12274
0.35	2.25681	0.06034		0.3	3.37979	0.02754		0.3	3.26389	0.11951
0.35	2.27627	0.05577		0.3	3.39721	0.02653		0.3	3.28125	0.11638
0.35	2.29572	0.05138		0.3	3.41463	0.02554		0.3	3.29861	0.11335
0.35	2.31518	0.04719		0.3	3.43206	0.02457		0.3	3.31597	0.11041
0.35	2.33463	0.04319		0.3	3.44948	0.02361		0.3	3.33333	0.10758
0.35	2.35409	0.0394		0.3	3.4669	0.02268		0.3	3.35069	0.10484
0.35	2.37354	0.03582		0.3	3.48432	0.02176		0.3	3.36806	0.1022
0.35	2.393	0.03246		0.3	3.50174	0.02087		0.3	3.38542	0.09966
0.35	2.41245	0.02931		0.3	3.51916	0.02001		0.3	3.40278	0.09721
0.35	2.43191	0.02638		0.3	3.53659	0.01917		0.3	3.42014	0.09485
0.35	2.45136	0.02366		0.3	3.55401	0.01835		0.3	3.4375	0.09257
0.35	2.47082	0.02114		0.3	3.57143	0.01756		0.3	3.45486	0.09038
0.35	2.49027	0.01883		0.3	3.58885	0.0168		0.3	3.47222	0.08827
0.35	2.50973	0.01672		0.3	3.60627	0.01606		0.3	3.48958	0.08624
0.35	2.52918	0.01481		0.3	3.62369	0.01535		0.3	3.50694	0.08428
0.35	2.54864	0.01311		0.3	3.64112	0.01467		0.3	3.52431	0.08239
0.35	2.56809	0.01163		0.3	3.65854	0.01401		0.3	3.54167	0.08057
0.35	2.58755	0.0104		0.3	3.67596	0.01338		0.3	3.55903	0.07881
0.35	2.607	0.00944		0.3	3.69338	0.01277		0.3	3.57639	0.07711
0.35	2.62646	0.00879		0.3	3.7108	0.01219		0.3	3.59375	0.07547
0.35	2.64591	0.00845		0.3	3.72822	0.01164		0.3	3.61111	0.07388
0.35	2.66537	0.00843		0.3	3.74565	0.01111		0.3	3.62847	0.07234
0.35	2.68483	0.00867		0.3	3.76307	0.0106		0.3	3.64583	0.07085
0.35	2.70428	0.00912		0.3	3.78049	0.01012		0.3	3.66319	0.0694
0.35	2.72374	0.00971		0.3	3.79791	0.00966		0.3	3.68056	0.068
0.35	2.74319	0.01039		0.3	3.81533	0.00923		0.3	3.69792	0.06663
0.35	2.76265	0.01112		0.3	3.83275	0.00881		0.3	3.71528	0.0653
0.35	2.7821	0.01185		0.3	3.85017	0.00842		0.3	3.73264	0.06401
0.35	2.80156	0.01257		0.3	3.8676	0.00805		0.3	3.75	0.06274
0.35	2.82101	0.01325		0.3	3.88502	0.00769		0.3	3.76736	0.06151
0.35	2.84047	0.01387		0.3	3.90244	0.00736		0.3	3.78472	0.06031
0.35	2.85992	0.01443		0.3	3.91986	0.00704		0.3	3.80208	0.05913
0.35	2.87938	0.01491		0.3	3.93728	0.00675		0.3	3.81944	0.05798
0.35	2.89883	0.01531		0.3	3.9547	0.00647		0.3	3.83681	0.05685
0.35	2.91829	0.01563		0.3	3.97213	0.0062		0.3	3.85417	0.05575
0.35	2.93774	0.01586		0.3	3.98955	0.00596		0.3	3.87153	0.05467
0.35	2.9572	0.016		0.3	4.00697	0.00572		0.3	3.88889	0.05361
0.35	2.97665	0.01606		0.3	4.02439	0.00551		0.3	3.90625	0.05257
0.35	2.99611	0.01602		0.3	4.04181	0.00531		0.3	3.92361	0.05155
0.35	3.01556	0.01589		0.3	4.05923	0.00512		0.3	3.94097	0.05055
0.35	3.03502	0.01568		0.3	4.07666	0.00494		0.3	3.95833	0.04957
0.35	3.05448	0.01539		0.3	4.09408	0.00478		0.3	3.97569	0.0486
0.35	3.07393	0.01502		0.3	4.1115	0.00463		0.3	3.99306	0.04765
0.35	3.09339	0.01458		0.3	4.12892	0.00449		0.3	4.01042	0.04671
0.35	3.11284	0.01407		0.3	4.14634	0.00436		0.3	4.02778	0.04579
0.35	3.1323	0.0135		0.3	4.16376	0.00424		0.3	4.04514	0.04489
0.35	3.15175	0.01288		0.3	4.18119	0.00413		0.3	4.0625	0.044
0.35	3.17121	0.0122		0.3	4.19861	0.00403		0.3	4.07986	0.04312
0.35	3.19066	0.01149		0.3	4.21603	0.00394		0.3	4.09722	0.04226
0.35	3.21012	0.01073		0.3	4.23345	0.00386		0.3	4.11458	0.04141
0.35	3.22957	0.00995		0.3	4.25087	0.00379		0.3	4.13194	0.04057
0.35	3.24903	0.00914		0.3	4.26829	0.00373		0.3	4.14931	0.03975
0.35	3.26848	0.00832		0.3	4.28571	0.00367		0.3	4.16667	0.03894
0.35	3.28794	0.00748		0.3	4.30314	0.00362		0.3	4.18403	0.03814
0.35	3.30739	0.00665		0.3	4.32056	0.00358		0.3	4.20139	0.03735
0.35	3.32685	0.00582		0.3	4.33798	0.00354		0.3	4.21875	0.03658
0.35	3.3463	0.00501		0.3	4.3554	0.00351		0.3	4.23611	0.03582
0.35	3.36576	0.00422		0.3	4.37282	0.00349		0.3	4.25347	0.03507
0.35	3.38521	0.00348		0.3	4.39024	0.00347		0.3	4.27083	0.03433
0.35	3.40467	0.00281		0.3	4.40767	0.00345		0.3	4.28819	0.03361
0.35	3.42413	0.00227		0.3	4.42509	0.00344		0.3	4.30556	0.03289
0.35	3.44358	0.00194		0.3	4.44251	0.00344		0.3	4.32292	0.03219
0.35	3.46304	0.0019		0.3	4.45993	0.00344		0.3	4.34028	0.0315
0.35	3.48249	0.00215		0.3	4.47735	0.00344		0.3	4.35764	0.03083
0.35	3.50195	0.00257		0.3	4.49477	0.00344		0.3	4.375	0.03016
0.35	3.5214	0.00308		0.3	4.5122	0.00345		0.3	4.39236	0.02951
0.35	3.54086	0.00362		0.3	4.52962	0.00346		0.3	4.40972	0.02886
0.35	3.56031	0.00416		0.3	4.54704	0.00348		0.3	4.42708	0.02823
0.35	3.57977	0.00468		0.3	4.56446	0.00349		0.3	4.44444	0.02762
0.35	3.59922	0.00519		0.3	4.58188	0.00351		0.3	4.46181	0.02701
0.35	3.61868	0.00567		0.3	4.5993	0.00353		0.3	4.47917	0.02641
0.35	3.63813	0.00613		0.3	4.61673	0.00355		0.3	4.49653	0.02583
0.35	3.65759	0.00655		0.3	4.63415	0.00358		0.3	4.51389	0.02526
0.35	3.67704	0.00694		0.3	4.65157	0.0036		0.3	4.53125	0.02469
0.35	3.6965	0.0073		0.3	4.66899	0.00363		0.3	4.54861	0.02414
0.35	3.71595	0.00763		0.3	4.68641	0.00365		0.3	4.56597	0.02361
[truncated: 84,991 more rows]

## Sheet: Fig 3a
Fig 3a
CuN3-SAzyme			CuN4-SAzyme			Cu2O nanozyme			CuO nanozyme
Time (s)	Abs	Y-Error	Time (s)	Abs	Y-Error	Time (s)	Abs	Y-Error	Time (s)	Abs	Y-Error
0	0	0.001	0	0	0.00115	0	0	0.00208	0	0	0.00153
7.22	0.07033	0.00231	7.3	0.00367	0.00231	7.13	0.01933	0.00346	7.27	0.00367	0.001
14.34	0.242	0.00346	14.59	0.008	0.00289	14.41	0.05733	0.007	14.57	0.007	0.00153
21.57	0.37933	0.00643	21.84	0.01267	0.00321	21.7	0.091	0.00814	21.82	0.01033	0.00115
28.81	0.49633	0.00651	29.1	0.01533	0.00265	28.98	0.11633	0.00693	29.12	0.01333	0.00115
36.02	0.59933	0.00764	36.29	0.01867	0.00321	36.27	0.13867	0.00493	36.33	0.01633	0.00115
43.12	0.69367	0.0085	43.45	0.02167	0.00404	43.46	0.161	0.00289	43.47	0.01933	0.00115
50.22	0.78167	0.00874	50.64	0.025	0.00379	50.54	0.185	0.00252	50.78	0.02233	0.00115
57.42	0.85967	0.0115	57.93	0.02733	0.00346	57.62	0.20967	0.00306	58.06	0.02533	0.00115
64.52	0.935	0.013	65.24	0.031	0.00379	64.83	0.225	0.00321	65.36	0.02833	0.00115
71.62	1.008	0.01179	72.53	0.034	0.00462	72.13	0.246	0.00513	72.66	0.03133	0.00115
78.81	1.07633	0.0115	79.81	0.03633	0.00346	79.39	0.26767	0.00603	79.96	0.03433	0.00115
86.03	1.144	0.01277	87.11	0.03933	0.00436	86.69	0.288	0.00808	87.08	0.03767	0.001
93.12	1.20167	0.01159	94.4	0.041	0.00379	93.97	0.30933	0.00954	94.39	0.04033	0.00153
100.23	1.26167	0.0171	101.56	0.04367	0.00404	101.27	0.32767	0.0106	101.66	0.04333	0.00153
107.47	1.318	0.01345	108.85	0.04667	0.00586	108.42	0.357	0.02139	108.95	0.04667	0.001
114.71	1.37733	0.00862	116.13	0.04867	0.00586	115.7	0.377	0.0189	116.16	0.04967	0.001
121.82	1.42133	0.01079	123.43	0.05033	0.0052	123	0.39467	0.0193	123.46	0.053	0.00115
128.93	1.47233	0.01159	130.73	0.05267	0.00493	130.3	0.41533	0.02234	130.74	0.05567	0.001
136.17	1.522	0.00693	138.03	0.05467	0.00577	137.56	0.435	0.02103	138.03	0.059	0.00115
143.41	1.564	0.00819	145.33	0.05733	0.0052	144.86	0.45367	0.02155	145.19	0.062	0.00115
150.52	1.61167	0.00902	152.63	0.05933	0.0052	152.07	0.47433	0.02506	152.47	0.06533	0.00153
157.64	1.647	0.01229	159.94	0.062	0.00462	159.21	0.488	0.02259	159.76	0.068	0.00115
164.88	1.68933	0.00611	167.24	0.064	0.00635	166.5	0.5	0.0212	166.95	0.071	0.00208
172.11	1.71667	0.01002	174.37	0.06567	0.00493	173.8	0.52433	0.02524	174.25	0.07433	0.00153
179.23	1.75867	0.00808	181.67	0.06767	0.00577	181.08	0.534	0.02084	181.5	0.07733	0.00153
186.47	1.794	0.006	188.97	0.07	0.00635	188.38	0.55867	0.02829	188.74	0.08067	0.002
193.69	1.819	0.007	196.25	0.07167	0.00493	195.68	0.572	0.02479	195.89	0.08367	0.001
200.91	1.853	0.01735	203.44	0.074	0.00551	202.81	0.58667	0.02499	203.11	0.087	0.00208
208.12	1.879	0.01411	210.75	0.07667	0.00757	210.11	0.59733	0.02163	210.21	0.09	0.00153
215.33	1.89367	0.0206	218.01	0.07733	0.00693	217.4	0.61933	0.02621	217.46	0.093	0.00153
222.53	1.93167	0.00666	225.21	0.07933	0.00608	224.69	0.634	0.02608	224.76	0.096	0.00153
229.62	1.95633	0.02011	232.37	0.081	0.00635	231.89	0.65367	0.0319	232.05	0.09967	0.002
236.92	1.97867	0.00681	239.57	0.08333	0.00608	239.19	0.66567	0.02635	239.33	0.10267	0.002
244.12	1.991	0.01778	246.75	0.08533	0.0052	246.46	0.67633	0.02261	246.64	0.10633	0.00252
251.33	2.03233	0.01858	254.04	0.088	0.00808	253.76	0.699	0.03134	253.95	0.109	0.00252
258.63	2.042	0.02254	261.32	0.08933	0.00608	260.92	0.71133	0.02982	261.22	0.11233	0.00208
265.9	2.05233	0.04124	268.53	0.09067	0.00666	268.19	0.71967	0.0225	268.4	0.116	0.00252
273.19	2.06767	0.02318	275.83	0.093	0.00551	275.48	0.736	0.02363	275.67	0.11933	0.00208
280.38	2.10667	0.01258	283.1	0.09467	0.00577	282.69	0.757	0.03204	282.89	0.12233	0.00208
287.59	2.11767	0.02136	290.4	0.09633	0.00608	289.99	0.76567	0.0261	290.16	0.126	0.00252
294.73	2.11933	0.02747	297.47	0.09867	0.00751	297.23	0.77467	0.02043	297.46	0.129	0.00252
302.02	2.14667	0.02829	304.66	0.10033	0.00781	304.48	0.79867	0.03139	304.75	0.13233	0.00306
309.32	2.16333	0.02768	311.93	0.10167	0.00666	311.61	0.806	0.02627	312.05	0.13633	0.00306
316.42	2.176	0.02022	319.21	0.105	0.00896	318.83	0.828	0.03275	319.35	0.14	0.00252
323.69	2.19667	0.02421	326.51	0.10533	0.00693	325.93	0.83267	0.02665	326.63	0.14233	0.00306
330.97	2.20467	0.02157	333.74	0.10667	0.00666	333.2	0.84633	0.02666	333.89	0.14633	0.00306
338.27	2.21067	0.02515	341.01	0.109	0.00808	340.48	0.86667	0.03139	341.2	0.15	0.00252
345.48	2.218	0.02536	348.17	0.11067	0.00751	347.79	0.87867	0.0293	348.44	0.15367	0.00361
352.64	2.22233	0.02631	355.45	0.11333	0.00872	355.07	0.89367	0.03235	355.59	0.15667	0.00265
359.91	2.23567	0.0281	362.71	0.11367	0.00577	362.37	0.89467	0.02122	362.89	0.16033	0.00306
367.21	2.238	0.01664	370.01	0.11533	0.00693	369.67	0.91633	0.02972	370.14	0.164	0.00351
374.51	2.25633	0.02901	377.32	0.119	0.00896	376.96	0.93133	0.03051	377.43	0.16767	0.00361
381.81	2.267	0.02095	384.47	0.11933	0.00608	384.12	0.93667	0.02572	384.71	0.17067	0.00361
389.05	2.27367	0.02219	391.71	0.121	0.00635	391.39	0.947	0.02344	391.89	0.174	0.00321
396.3	2.27767	0.0405	399.01	0.124	0.00896	398.63	0.97	0.03156	399.08	0.17867	0.00361
403.6	2.29433	0.02836	406.31	0.125	0.00635	405.9	0.97333	0.02433	406.4	0.18167	0.00361
410.89	2.30667	0.01762	413.47	0.126	0.00635	413.2	0.99133	0.02987	413.68	0.18533	0.00379
418.21	2.31667	0.00306	420.75	0.12767	0.00577	420.48	0.99933	0.02524	420.97	0.189	0.00321
425.34	2.323	0.01039	428.04	0.12933	0.00608	427.77	1.008	0.02318	428.16	0.19233	0.00379
432.62	2.32733	0.01102	435.31	0.13133	0.00693	435.08	1.02033	0.0217	435.47	0.196	0.00416
439.92	2.33067	0.02669	442.47	0.133	0.00551	442.37	1.03667	0.02779	442.74	0.19933	0.00379
447.21	2.34233	0.02542	449.55	0.13633	0.00872	449.62	1.05133	0.02972	450.04	0.20333	0.00379
454.51	2.35567	0.0335	456.81	0.13633	0.00781	456.92	1.05533	0.02254	457.21	0.20667	0.00436
461.81	2.36333	0.03691	464.11	0.13733	0.0052	464.18	1.06867	0.02386	464.47	0.21033	0.00379
468.94	2.36533	0.0196	471.41	0.139	0.00635	471.32	1.08467	0.02854	471.76	0.21433	0.00379
476.24	2.37533	0.00751	478.71	0.14067	0.00577	478.62	1.092	0.02401	478.95	0.21833	0.00473
483.41	2.37667	0.03513	485.87	0.14367	0.00839	485.86	1.099	0.02055	486.27	0.22167	0.00436
490.72	2.38933	0.01097	493.04	0.144	0.00723	493.16	1.121	0.0295	493.49	0.22567	0.00436
498	2.393	0.02433	500.31	0.146	0.00551	500.43	1.12933	0.02858	500.78	0.229	0.00404
505.27	2.39667	0.01422	507.6	0.14767	0.00577	507.61	1.13733	0.02524	508.03	0.23233	0.00379
512.56	2.40567	0.02977	514.9	0.15	0.00896	514.82	1.14433	0.02343	515.33	0.23567	0.00436
519.72	2.409	0.02163	521.98	0.15033	0.00781	522.12	1.16633	0.03223	522.65	0.23967	0.00436
526.99	2.413	0.02456	529.27	0.15133	0.00608	529.4	1.16733	0.02512	529.93	0.24367	0.00436
534.18	2.41333	0.037	536.54	0.15333	0.00608	536.69	1.17833	0.02339	537.25	0.248	0.00493
541.37	2.42067	0.03927	543.84	0.155	0.00551	543.89	1.196	0.03029	544.39	0.25167	0.00436
548.67	2.421	0.03985	551.14	0.15633	0.00608	551.2	1.20467	0.02822	551.48	0.25533	0.00551
555.81	2.423	0.03995	558.44	0.15767	0.00666	558.46	1.21033	0.026	558.75	0.259	0.00493
563.02	2.428	0.03812	565.74	0.159	0.00643	565.77	1.21733	0.02427	566.03	0.26233	0.00462
570.32	2.42867	0.04188	573.01	0.161	0.00723	572.93	1.235	0.02919	573.22	0.267	0.00493
577.62	2.43333	0.03955	580.17	0.162	0.00643	580.2	1.23933	0.02425	580.4	0.271	0.00493
584.89	2.43467	0.04015	587.47	0.16367	0.0085	587.48	1.249	0.02397	587.67	0.27467	0.0052
592.19	2.44133	0.03873	594.74	0.16533	0.00781	594.69	1.25933	0.02598	594.91	0.27767	0.0052
599.4	2.44533	0.03625	602.03	0.168	0.01002	601.99	1.269	0.02483	602.13	0.28167	0.0052
606.69	2.44867	0.03384	609.23	0.168	0.00666	609.23	1.28333	0.02606	609.43	0.286	0.00493
613.97	2.45267	0.03287	616.36	0.17	0.00737	616.5	1.288	0.02491	616.62	0.28867	0.0052
621.13	2.45533	0.02804	623.66	0.17133	0.007	623.77	1.30433	0.03081	623.8	0.29267	0.0052
628.23	2.45733	0.02739	630.97	0.17333	0.00889	631.07	1.30833	0.02433	631.05	0.297	0.00493
635.52	2.45633	0.03037	638.27	0.17433	0.00608	638.37	1.31933	0.02946	638.26	0.30067	0.0052
642.8	2.46	0.02751	645.54	0.176	0.00814	645.67	1.32567	0.02894	645.45	0.305	0.00577
650.09	2.465	0.03219	652.82	0.177	0.00723	652.99	1.33467	0.02307	652.72	0.309	0.00577
657.31	2.47733	0.01358	660.12	0.17833	0.00608	660.13	1.34367	0.02454	659.88	0.313	0.00577
664.58	2.478	0.00954	667.41	0.18033	0.00624	667.21	1.36	0.03121	667.17	0.31633	0.00551
671.88	2.48133	0.00416	674.63	0.181	0.00643	674.48	1.37033	0.03345	674.39	0.321	0.00577
679.16	2.483	0.01039	681.9	0.18267	0.00666	681.77	1.36733	0.01836	681.71	0.32467	0.00608
686.33	2.48733	0.01012	689.18	0.18533	0.00964	688.96	1.38333	0.02696	688.99	0.32867	0.00608
693.63	2.48833	0.01266	696.36	0.18533	0.007	696.12	1.38767	0.02515	696.31	0.332	0.00666
700.88	2.49067	0.0106	703.65	0.18667	0.00586	703.39	1.40467	0.03147	703.61	0.336	0.00577
708.13	2.49133	0.01115	710.95	0.18933	0.00964	710.63	1.41567	0.02894	710.91	0.34033	0.00635
715.42	2.493	0.01212	718.15	0.19033	0.00872	717.87	1.41633	0.02551	718.19	0.344	0.00577
722.61	2.49567	0.01242	725.25	0.191	0.00814	725.17	1.428	0.02831	725.51	0.34833	0.00551
729.88	2.498	0.00954	732.51	0.19133	0.00624	732.36	1.42933	0.02691	732.78	0.352	0.00666
737.18	2.50033	0.01021	739.67	0.19367	0.00681	739.52	1.44367	0.03235	739.99	0.35633	0.00635
744.33	2.50367	0.01097	746.97	0.195	0.00814	746.79	1.449	0.02228	747.29	0.36	0.00666
751.61	2.50567	0.01079	754.25	0.19567	0.00586	754	1.46033	0.02946	754.59	0.364	0.00577
758.91	2.50833	0.01193	761.55	0.19733	0.00608	761.19	1.46833	0.02778	761.84	0.36867	0.00608
766.2	2.511	0.01058	768.81	0.19833	0.00608	768.46	1.47533	0.03214	769.16	0.37167	0.00608
773.5	2.515	0.00964	776.11	0.19933	0.00608	775.62	1.48367	0.02974	776.35	0.376	0.00666
780.75	2.51667	0.00907	783.41	0.20067	0.00586	782.89	1.492	0.02747	783.64	0.38033	0.00643
787.93	2.518	0.00872	790.71	0.202	0.00643	790.13	1.49333	0.02307	790.94	0.38433	0.00643
795.23	2.522	0.01058	798.01	0.20267	0.00586	797.43	1.504	0.02765	798.08	0.38933	0.00643
802.53	2.52433	0.01115	805.33	0.20433	0.00624	804.73	1.516	0.02836	805.18	0.39333	0.00551
--	--	--	--	--	--	--	--	--	--	--	--
--	--	--	--	--	--	--	--	--	--	--	--
--	--	--	--	--	--	--	--	--	--	--	--
--	--	--	--	--	--	--	--	--	--	--	--
--	--	--	--	--	--	--	--	--	--	--	--
--	--	--	--	--	--	--	--	--	--	--	--
--	--	--	--	--	--	--	--	--	--	--	--
--	--	--	--	--	--	--	--	--	--	--	--
--	--	--	--	--	--	--	--	--	--	--	--
--	--	--	--	--	--	--	--	--	--	--	--
--	--	--	--	--	--	--	--	--	--	--	--
--	--	--	--	--	--	--	--	--	--	--	--
--	--	--	--	--	--	--	--	--	--	--	--
--	--	--	--	--	--	--	--	--	--	--	--
--	--	--	--	--	--	--	--	--	--	--	--
--	--	--	--	--	--	--	--	--	--	--	--
--	--	--	--	--	--	--	--	--	--	--	--
--	--	--	--	--	--	--	--	--	--	--	--
--	--	--	--	--	--	--	--	--	--	--	--
--	--	--	--	--	--	--	--	--
--	--	--	--	--	--	--	--	--
--	--	--	--	--	--	--	--	--
--	--	--	--	--	--	--	--	--
--	--	--	--	--	--	--	--	--
--	--	--	--	--	--	--	--	--
--	--	--	--	--	--	--	--	--
--	--	--	--	--	--	--	--	--
--	--	--	--	--	--	--	--	--
--	--	--	--	--	--	--	--	--
--	--	--	--	--	--	--	--	--
--	--	--	--	--	--	--	--	--
--	--	--	--	--	--	--	--	--
--	--	--	--	--	--	--	--	--
--	--	--				--	--	--
	--	--				--	--	--
	--	--
	--	--
	--	--

## Sheet: Fig 3b
Fig 3b
CuN3-SAzyme (pH 3.54)					CuN3-SAzyme (pH 6.49)					CuO nanozyme (pH 3.54)					Cu2O nanozyme (pH 3.54)					CuN4-SAzyme (pH 3.49)					CuN4-SAzyme (pH 6.49)
Nanozyme (mg)	AU (U)	Y-Error	Fitting		Nanozyme (mg)	AU (U)	Y-Error	Fitting		Nanozyme (mg)	AU (U)	Y-Error	Fitting		Nanozyme (mg)	AU (U)	Y-Error	Fitting		Nanozyme (mg)	AU (U)	Y-Error	Fitting		Nanozyme (mg)	AU (U)	Y-Error	Fitting
			Nanozyme (mg)	AU (U)				Nanozyme (mg)	AU (U)				Nanozyme (mg)	AU (U)				Nanozyme (mg)	AU (U)				Nanozyme (mg)	AU (U)				Nanozyme (mg)	AU (U)
0.00126	0.01423	0.000272182	0	1.47805e-05	0.00126	0.01166	0.000352769	0	-2.01492e-06	0.00158	0.00141	1.72237e-05	0	7.13551e-06	0.00284	0.00595	0.000122598	0	7.45638e-05	0.00252	0.00039636	8.57223e-06	0	-2.43518e-06	0.00252	0.00024444	7.02692e-06	0	1.50917e-06
0.00108	0.01219	0.000247989	1.5015e-06	3.17902e-05	0.00108	0.01008	0.000164792	1.5015e-06	1.19237e-05	0.00135	0.00125	4.02508e-05	1.7017e-06	8.68528e-06	0.00243	0.00518	8.02719e-05	3.003e-06	8.07974e-05	0.00216	0.00034092	4.86999e-06	2.65265e-06	-2.01388e-06	0.00216	0.00020736	7.56e-06	2.65265e-06	1.76411e-06
0.0009	0.01021	0.000162634	3.003e-06	4.87999e-05	0.0009	0.00841	0.000134521	3.003e-06	2.58623e-05	0.00113	0.00105	6.21759e-05	3.4034e-06	1.02351e-05	0.00203	0.00432	6.72063e-05	6.00601e-06	8.7031e-05	0.0018	0.0002844	7.58567e-06	5.30531e-06	-1.59259e-06	0.0018	0.0001782	3.894e-06	5.30531e-06	2.01904e-06
0.00081	0.00925	0.000286972	4.5045e-06	6.58096e-05	0.00081	0.00748	6.32792e-05	4.5045e-06	3.98009e-05	0.00101	0.000936	2.66595e-05	5.10511e-06	1.17848e-05	0.00183	0.00383	0.000107854	9.00901e-06	9.32645e-05	0.00162	0.00024948	4.70761e-06	7.95796e-06	-1.1713e-06	0.00162	0.0001548	1.64973e-06	7.95796e-06	2.27398e-06
0.00072	0.00826	0.000204051	6.00601e-06	8.28193e-05	0.00072	0.00657	0.000259392	6.00601e-06	5.37395e-05	0.000901928	0.00080424	2.56107e-05	6.80681e-06	1.33346e-05	0.00162	0.00342	0.000108533	1.2012e-05	9.94981e-05	0.00144	0.00022824	7.58567e-06	1.06106e-05	-7.50008e-07	0.00144	0.00013572	3.47171e-06	1.06106e-05	2.52892e-06
0.00063	0.00718	0.000249528	7.50751e-06	9.9829e-05	0.00063	0.00584	4.28929e-05	7.50751e-06	6.76782e-05	0.000789187	0.0007524	4.4964e-06	8.50851e-06	1.48844e-05	0.00142	0.003	4.34736e-05	1.5015e-05	0.000105732	0.00126	0.00019836	8.106e-06	1.32633e-05	-3.28716e-07	0.00126	0.00012564	7.9608e-06	1.32633e-05	2.78385e-06
0.00054	0.00618	6.72121e-05	9.00901e-06	0.000116839	0.00054	0.00514	8.43876e-05	9.00901e-06	8.16168e-05	0.000676446	0.00064692	1.22664e-05	1.02102e-05	1.64341e-05	0.00122	0.00261	8.73221e-05	1.8018e-05	0.000111965	0.00108	0.00016884	8.106e-06	1.59159e-05	9.25757e-08	0.00108	0.00010836	1.64973e-06	1.59159e-05	3.03879e-06
0.00045	0.00513	0.000110215	1.05105e-05	0.000133848	0.00045	0.00413	9.47778e-05	1.05105e-05	9.55554e-05	0.000563705	0.00055368	3.47171e-06	1.19119e-05	1.79839e-05	0.00101	0.0022	4.02218e-05	2.1021e-05	0.000118199	0.0009	0.00014796	1.06368e-05	1.85686e-05	5.13868e-07	0.0009	8.9136e-05	5.09473e-06	1.85686e-05	3.29372e-06
0.00036	0.00406	3.18188e-05	1.2012e-05	0.000150858	0.00036	0.00332	2.30962e-05	1.2012e-05	0.000109494	0.000450964	0.000390528	2.17059e-05	1.36136e-05	1.95337e-05	0.000811162	0.00168	2.29187e-05	2.4024e-05	0.000124432	0.00072	0.00011052	6.85892e-06	2.12212e-05	9.35159e-07	0.00072	6.804e-05	5.71482e-06	2.12212e-05	3.54866e-06
0.00027	0.00307	1.46631e-05	1.35135e-05	0.000167868	0.00027	0.00252	5.85827e-05	1.35135e-05	0.000123433	0.000338223	0.00029232	1.2139e-05	1.53153e-05	2.10835e-05	0.000608372	0.00129	8.8382e-05	2.7027e-05	0.000130666	0.00054	8.244e-05	3.29945e-06	2.38739e-05	1.35645e-06	0.00054	5.148e-05	6.50993e-06	2.38739e-05	3.8036e-06
0.00018	0.00202	5.04296e-05	1.5015e-05	0.000184878	0.00018	0.00166	2.18238e-05	1.5015e-05	0.000137371	0.000225482	0.00020484	4.08881e-06	1.7017e-05	2.26332e-05	0.000405581	0.0009036	6.23538e-05	3.003e-05	0.0001369	0.00036	6.372e-05	9.59925e-06	2.65265e-05	1.77774e-06	0.00036	3.456e-05	5.71482e-06	2.65265e-05	4.05853e-06
9e-05	0.00098568	8.16407e-05	1.65165e-05	0.000201887	9e-05	0.00083736	1.43414e-05	1.65165e-05	0.00015131	0.000112741	0.00010836	3.29945e-06	1.87187e-05	2.4183e-05	0.000202791	0.00059472	5.32751e-06	3.3033e-05	0.000143133	0.00018	1.512e-05	3.894e-06	2.91792e-05	2.19903e-06	0.00018	2.16e-05	3.74123e-06	2.91792e-05	4.31347e-06
			1.8018e-05	0.000218897				1.8018e-05	0.000165248				2.04204e-05	2.57328e-05				3.6036e-05	0.000149367				3.18318e-05	2.62033e-06				3.18318e-05	4.5684e-06
			1.95195e-05	0.000235907				1.95195e-05	0.000179187				2.21221e-05	2.72825e-05				3.9039e-05	0.0001556				3.44845e-05	3.04162e-06				3.44845e-05	4.82334e-06
			2.1021e-05	0.000252916				2.1021e-05	0.000193126				2.38238e-05	2.88323e-05				4.2042e-05	0.000161834				3.71371e-05	3.46291e-06				3.71371e-05	5.07828e-06
			2.25225e-05	0.000269926				2.25225e-05	0.000207064				2.55255e-05	3.03821e-05				4.5045e-05	0.000168068				3.97898e-05	3.8842e-06				3.97898e-05	5.33321e-06
			2.4024e-05	0.000286936				2.4024e-05	0.000221003				2.72272e-05	3.19319e-05				4.8048e-05	0.000174301				4.24424e-05	4.30549e-06				4.24424e-05	5.58815e-06
			2.55255e-05	0.000303945				2.55255e-05	0.000234942				2.89289e-05	3.34816e-05				5.10511e-05	0.000180535				4.50951e-05	4.72679e-06				4.50951e-05	5.84308e-06
			2.7027e-05	0.000320955				2.7027e-05	0.00024888				3.06306e-05	3.50314e-05				5.40541e-05	0.000186768				4.77477e-05	5.14808e-06				4.77477e-05	6.09802e-06
			2.85285e-05	0.000337965				2.85285e-05	0.000262819				3.23323e-05	3.65812e-05				5.70571e-05	0.000193002				5.04004e-05	5.56937e-06				5.04004e-05	6.35295e-06
			3.003e-05	0.000354975				3.003e-05	0.000276757				3.4034e-05	3.8131e-05				6.00601e-05	0.000199236				5.30531e-05	5.99066e-06				5.30531e-05	6.60789e-06
			3.15315e-05	0.000371984				3.15315e-05	0.000290696				3.57357e-05	3.96807e-05				6.30631e-05	0.000205469				5.57057e-05	6.41195e-06				5.57057e-05	6.86283e-06
			3.3033e-05	0.000388994				3.3033e-05	0.000304635				3.74374e-05	4.12305e-05				6.60661e-05	0.000211703				5.83584e-05	6.83325e-06				5.83584e-05	7.11776e-06
			3.45345e-05	0.000406004				3.45345e-05	0.000318573				3.91391e-05	4.27803e-05				6.90691e-05	0.000217936				6.1011e-05	7.25454e-06				6.1011e-05	7.3727e-06
			3.6036e-05	0.000423013				3.6036e-05	0.000332512				4.08408e-05	4.433e-05				7.20721e-05	0.00022417				6.36637e-05	7.67583e-06				6.36637e-05	7.62763e-06
			3.75375e-05	0.000440023				3.75375e-05	0.000346451				4.25425e-05	4.58798e-05				7.50751e-05	0.000230403				6.63163e-05	8.09712e-06				6.63163e-05	7.88257e-06
			3.9039e-05	0.000457033				3.9039e-05	0.000360389				4.42442e-05	4.74296e-05				7.80781e-05	0.000236637				6.8969e-05	8.51841e-06				6.8969e-05	8.13751e-06
			4.05405e-05	0.000474042				4.05405e-05	0.000374328				4.59459e-05	4.89794e-05				8.10811e-05	0.000242871				7.16216e-05	8.9397e-06				7.16216e-05	8.39244e-06
			4.2042e-05	0.000491052				4.2042e-05	0.000388266				4.76476e-05	5.05291e-05				8.40841e-05	0.000249104				7.42743e-05	9.361e-06				7.42743e-05	8.64738e-06
			4.35435e-05	0.000508062				4.35435e-05	0.000402205				4.93493e-05	5.20789e-05				8.70871e-05	0.000255338				7.69269e-05	9.78229e-06				7.69269e-05	8.90231e-06
			4.5045e-05	0.000525072				4.5045e-05	0.000416144				5.10511e-05	5.36287e-05				9.00901e-05	0.000261571				7.95796e-05	1.02036e-05				7.95796e-05	9.15725e-06
			4.65465e-05	0.000542081				4.65465e-05	0.000430082				5.27528e-05	5.51784e-05				9.30931e-05	0.000267805				8.22322e-05	1.06249e-05				8.22322e-05	9.41219e-06
			4.8048e-05	0.000559091				4.8048e-05	0.000444021				5.44545e-05	5.67282e-05				9.60961e-05	0.000274039				8.48849e-05	1.10462e-05				8.48849e-05	9.66712e-06
			4.95495e-05	0.000576101				4.95495e-05	0.000457959				5.61562e-05	5.8278e-05				9.90991e-05	0.000280272				8.75375e-05	1.14675e-05				8.75375e-05	9.92206e-06
			5.10511e-05	0.00059311				5.10511e-05	0.000471898				5.78579e-05	5.98278e-05				0.000102102	0.000286506				9.01902e-05	1.18887e-05				9.01902e-05	1.0177e-05
			5.25526e-05	0.00061012				5.25526e-05	0.000485837				5.95596e-05	6.13775e-05				0.000105105	0.000292739				9.28428e-05	1.231e-05				9.28428e-05	1.04319e-05
			5.40541e-05	0.00062713				5.40541e-05	0.000499775				6.12613e-05	6.29273e-05				0.000108108	0.000298973				9.54955e-05	1.27313e-05				9.54955e-05	1.06869e-05
			5.55556e-05	0.000644139				5.55556e-05	0.000513714				6.2963e-05	6.44771e-05				0.000111111	0.000305207				9.81481e-05	1.31526e-05				9.81481e-05	1.09418e-05
			5.70571e-05	0.000661149				5.70571e-05	0.000527653				6.46647e-05	6.60269e-05				0.000114114	0.00031144				0.000100801	1.35739e-05				0.000100801	1.11967e-05
			5.85586e-05	0.000678159				5.85586e-05	0.000541591				6.63664e-05	6.75766e-05				0.000117117	0.000317674				0.000103453	1.39952e-05				0.000103453	1.14517e-05
			6.00601e-05	0.000695169				6.00601e-05	0.00055553				6.80681e-05	6.91264e-05				0.00012012	0.000323907				0.000106106	1.44165e-05				0.000106106	1.17066e-05
			6.15616e-05	0.000712178				6.15616e-05	0.000569468				6.97698e-05	7.06762e-05				0.000123123	0.000330141				0.000108759	1.48378e-05				0.000108759	1.19615e-05
			6.30631e-05	0.000729188				6.30631e-05	0.000583407				7.14715e-05	7.22259e-05				0.000126126	0.000336374				0.000111411	1.52591e-05				0.000111411	1.22165e-05
			6.45646e-05	0.000746198				6.45646e-05	0.000597346				7.31732e-05	7.37757e-05				0.000129129	0.000342608				0.000114064	1.56804e-05				0.000114064	1.24714e-05
			6.60661e-05	0.000763207				6.60661e-05	0.000611284				7.48749e-05	7.53255e-05				0.000132132	0.000348842				0.000116717	1.61017e-05				0.000116717	1.27264e-05
			6.75676e-05	0.000780217				6.75676e-05	0.000625223				7.65766e-05	7.68753e-05				0.000135135	0.000355075				0.000119369	1.6523e-05				0.000119369	1.29813e-05
			6.90691e-05	0.000797227				6.90691e-05	0.000639161				7.82783e-05	7.8425e-05				0.000138138	0.000361309				0.000122022	1.69442e-05				0.000122022	1.32362e-05
			7.05706e-05	0.000814236				7.05706e-05	0.0006531				7.998e-05	7.99748e-05				0.000141141	0.000367542				0.000124675	1.73655e-05				0.000124675	1.34912e-05
			7.20721e-05	0.000831246				7.20721e-05	0.000667039				8.16817e-05	8.15246e-05				0.000144144	0.000373776				0.000127327	1.77868e-05				0.000127327	1.37461e-05
			7.35736e-05	0.000848256				7.35736e-05	0.000680977				8.33834e-05	8.30743e-05				0.000147147	0.00038001				0.00012998	1.82081e-05				0.00012998	1.4001e-05
			7.50751e-05	0.000865266				7.50751e-05	0.000694916				8.50851e-05	8.46241e-05				0.00015015	0.000386243				0.000132633	1.86294e-05				0.000132633	1.4256e-05
			7.65766e-05	0.000882275				7.65766e-05	0.000708855				8.67868e-05	8.61739e-05				0.000153153	0.000392477				0.000135285	1.90507e-05				0.000135285	1.45109e-05
			7.80781e-05	0.000899285				7.80781e-05	0.000722793				8.84885e-05	8.77237e-05				0.000156156	0.00039871				0.000137938	1.9472e-05				0.000137938	1.47658e-05
			7.95796e-05	0.000916295				7.95796e-05	0.000736732				9.01902e-05	8.92734e-05				0.000159159	0.000404944				0.000140591	1.98933e-05				0.000140591	1.50208e-05
			8.10811e-05	0.000933304				8.10811e-05	0.00075067				9.18919e-05	9.08232e-05				0.000162162	0.000411178				0.000143243	2.03146e-05				0.000143243	1.52757e-05
			8.25826e-05	0.000950314				8.25826e-05	0.000764609				9.35936e-05	9.2373e-05				0.000165165	0.000417411				0.000145896	2.07359e-05				0.000145896	1.55306e-05
			8.40841e-05	0.000967324				8.40841e-05	0.000778548				9.52953e-05	9.39228e-05				0.000168168	0.000423645				0.000148549	2.11572e-05				0.000148549	1.57856e-05
			8.55856e-05	0.000984333				8.55856e-05	0.000792486				9.6997e-05	9.54725e-05				0.000171171	0.000429878				0.000151201	2.15785e-05				0.000151201	1.60405e-05
			8.70871e-05	0.001				8.70871e-05	0.000806425				9.86987e-05	9.70223e-05				0.000174174	0.000436112				0.000153854	2.19998e-05				0.000153854	1.62955e-05
			8.85886e-05	0.00102				8.85886e-05	0.000820364				0.0001004	9.85721e-05				0.000177177	0.000442345				0.000156507	2.2421e-05				0.000156507	1.65504e-05
			9.00901e-05	0.00104				9.00901e-05	0.000834302				0.000102102	0.000100122				0.00018018	0.000448579				0.000159159	2.28423e-05				0.000159159	1.68053e-05
			9.15916e-05	0.00105				9.15916e-05	0.000848241				0.000103804	0.000101672				0.000183183	0.000454813				0.000161812	2.32636e-05				0.000161812	1.70603e-05
			9.30931e-05	0.00107				9.30931e-05	0.000862179				0.000105506	0.000103221				0.000186186	0.000461046				0.000164464	2.36849e-05				0.000164464	1.73152e-05
			9.45946e-05	0.00109				9.45946e-05	0.000876118				0.000107207	0.000104771				0.000189189	0.00046728				0.000167117	2.41062e-05				0.000167117	1.75701e-05
			9.60961e-05	0.0011				9.60961e-05	0.000890057				0.000108909	0.000106321				0.000192192	0.000473513				0.00016977	2.45275e-05				0.00016977	1.78251e-05
			9.75976e-05	0.00112				9.75976e-05	0.000903995				0.000110611	0.000107871				0.000195195	0.000479747				0.000172422	2.49488e-05				0.000172422	1.808e-05
			9.90991e-05	0.00114				9.90991e-05	0.000917934				0.000112312	0.00010942				0.000198198	0.000485981				0.000175075	2.53701e-05				0.000175075	1.83349e-05
			0.000100601	0.00115				0.000100601	0.000931872				0.000114014	0.00011097				0.000201201	0.000492214				0.000177728	2.57914e-05				0.000177728	1.85899e-05
			0.000102102	0.00117				0.000102102	0.000945811				0.000115716	0.00011252				0.000204204	0.000498448				0.00018038	2.62127e-05				0.00018038	1.88448e-05
			0.000103604	0.00119				0.000103604	0.00095975				0.000117417	0.00011407				0.000207207	0.000504681				0.000183033	2.6634e-05				0.000183033	1.90998e-05
			0.000105105	0.00121				0.000105105	0.000973688				0.000119119	0.00011562				0.00021021	0.000510915				0.000185686	2.70553e-05				0.000185686	1.93547e-05
			0.000106607	0.00122				0.000106607	0.000987627				0.000120821	0.000117169				0.000213213	0.000517148				0.000188338	2.74765e-05				0.000188338	1.96096e-05
			0.000108108	0.00124				0.000108108	0.001				0.000122523	0.000118719				0.000216216	0.000523382				0.000190991	2.78978e-05				0.000190991	1.98646e-05
			0.00010961	0.00126				0.00010961	0.00102				0.000124224	0.000120269				0.000219219	0.000529616				0.000193644	2.83191e-05				0.000193644	2.01195e-05
			0.000111111	0.00127				0.000111111	0.00103				0.000125926	0.000121819				0.000222222	0.000535849				0.000196296	2.87404e-05				0.000196296	2.03744e-05
			0.000112613	0.00129				0.000112613	0.00104				0.000127628	0.000123368				0.000225225	0.000542083				0.000198949	2.91617e-05				0.000198949	2.06294e-05
			0.000114114	0.00131				0.000114114	0.00106				0.000129329	0.000124918				0.000228228	0.000548316				0.000201602	2.9583e-05				0.000201602	2.08843e-05
			0.000115616	0.00132				0.000115616	0.00107				0.000131031	0.000126468				0.000231231	0.00055455				0.000204254	3.00043e-05				0.000204254	2.11392e-05
			0.000117117	0.00134				0.000117117	0.00109				0.000132733	0.000128018				0.000234234	0.000560784				0.000206907	3.04256e-05				0.000206907	2.13942e-05
			0.000118619	0.00136				0.000118619	0.0011				0.000134434	0.000129568				0.000237237	0.000567017				0.00020956	3.08469e-05				0.00020956	2.16491e-05
			0.00012012	0.00138				0.00012012	0.00111				0.000136136	0.000131117				0.00024024	0.000573251				0.000212212	3.12682e-05				0.000212212	2.1904e-05
			0.000121622	0.00139				0.000121622	0.00113				0.000137838	0.000132667				0.000243243	0.000579484				0.000214865	3.16895e-05				0.000214865	2.2159e-05
			0.000123123	0.00141				0.000123123	0.00114				0.00013954	0.000134217				0.000246246	0.000585718				0.000217518	3.21108e-05				0.000217518	2.24139e-05
			0.000124625	0.00143				0.000124625	0.00115				0.000141241	0.000135767				0.000249249	0.000591952				0.00022017	3.2532e-05				0.00022017	2.26689e-05
			0.000126126	0.00144				0.000126126	0.00117				0.000142943	0.000137316				0.000252252	0.000598185				0.000222823	3.29533e-05				0.000222823	2.29238e-05
			0.000127628	0.00146				0.000127628	0.00118				0.000144645	0.000138866				0.000255255	0.000604419				0.000225475	3.33746e-05				0.000225475	2.31787e-05
			0.000129129	0.00148				0.000129129	0.0012				0.000146346	0.000140416				0.000258258	0.000610652				0.000228128	3.37959e-05				0.000228128	2.34337e-05
			0.000130631	0.00149				0.000130631	0.00121				0.000148048	0.000141966				0.000261261	0.000616886				0.000230781	3.42172e-05				0.000230781	2.36886e-05
			0.000132132	0.00151				0.000132132	0.00122				0.00014975	0.000143515				0.000264264	0.000623119				0.000233433	3.46385e-05				0.000233433	2.39435e-05
			0.000133634	0.00153				0.000133634	0.00124				0.000151451	0.000145065				0.000267267	0.000629353				0.000236086	3.50598e-05				0.000236086	2.41985e-05
			0.000135135	0.00155				0.000135135	0.00125				0.000153153	0.000146615				0.00027027	0.000635587				0.000238739	3.54811e-05				0.000238739	2.44534e-05
			0.000136637	0.00156				0.000136637	0.00127				0.000154855	0.000148165				0.000273273	0.00064182				0.000241391	3.59024e-05				0.000241391	2.47083e-05
			0.000138138	0.00158				0.000138138	0.00128				0.000156557	0.000149715				0.000276276	0.000648054				0.000244044	3.63237e-05				0.000244044	2.49633e-05
			0.00013964	0.0016				0.00013964	0.00129				0.000158258	0.000151264				0.000279279	0.000654287				0.000246697	3.6745e-05				0.000246697	2.52182e-05
			0.000141141	0.00161				0.000141141	0.00131				0.00015996	0.000152814				0.000282282	0.000660521				0.000249349	3.71663e-05				0.000249349	2.54731e-05
			0.000142643	0.00163				0.000142643	0.00132				0.000161662	0.000154364				0.000285285	0.000666755				0.000252002	3.75875e-05				0.000252002	2.57281e-05
			0.000144144	0.00165				0.000144144	0.00134				0.000163363	0.000155914				0.000288288	0.000672988				0.000254655	3.80088e-05				0.000254655	2.5983e-05
			0.000145646	0.00166				0.000145646	0.00135				0.000165065	0.000157463				0.000291291	0.000679222				0.000257307	3.84301e-05				0.000257307	2.6238e-05
			0.000147147	0.00168				0.000147147	0.00136				0.000166767	0.000159013				0.000294294	0.000685455				0.00025996	3.88514e-05				0.00025996	2.64929e-05
			0.000148649	0.0017				0.000148649	0.00138				0.000168468	0.000160563				0.000297297	0.000691689				0.000262613	3.92727e-05				0.000262613	2.67478e-05
			0.00015015	0.00172				0.00015015	0.00139				0.00017017	0.000162113				0.0003003	0.000697923				0.000265265	3.9694e-05				0.000265265	2.70028e-05
			0.000151652	0.00173				0.000151652	0.00141				0.000171872	0.000163663				0.000303303	0.000704156				0.000267918	4.01153e-05				0.000267918	2.72577e-05
			0.000153153	0.00175				0.000153153	0.00142				0.000173574	0.000165212				0.000306306	0.00071039				0.000270571	4.05366e-05				0.000270571	2.75126e-05
			0.000154655	0.00177				0.000154655	0.00143				0.000175275	0.000166762				0.000309309	0.000716623				0.000273223	4.09579e-05				0.000273223	2.77676e-05
			0.000156156	0.00178				0.000156156	0.00145				0.000176977	0.000168312				0.000312312	0.000722857				0.000275876	4.13792e-05				0.000275876	2.80225e-05
			0.000157658	0.0018				0.000157658	0.00146				0.000178679	0.000169862				0.000315315	0.00072909				0.000278529	4.18005e-05				0.000278529	2.82774e-05
			0.000159159	0.00182				0.000159159	0.00148				0.00018038	0.000171411				0.000318318	0.000735324				0.000281181	4.22218e-05				0.000281181	2.85324e-05
			0.000160661	0.00183				0.000160661	0.00149				0.000182082	0.000172961				0.000321321	0.000741558				0.000283834	4.26431e-05				0.000283834	2.87873e-05
			0.000162162	0.00185				0.000162162	0.0015				0.000183784	0.000174511				0.000324324	0.000747791				0.000286486	4.30643e-05				0.000286486	2.90423e-05
			0.000163664	0.00187				0.000163664	0.00152				0.000185485	0.000176061				0.000327327	0.000754025				0.000289139	4.34856e-05				0.000289139	2.92972e-05
			0.000165165	0.00189				0.000165165	0.00153				0.000187187	0.00017761				0.00033033	0.000760258				0.000291792	4.39069e-05				0.000291792	2.95521e-05
			0.000166667	0.0019				0.000166667	0.00155				0.000188889	0.00017916				0.000333333	0.000766492				0.000294444	4.43282e-05				0.000294444	2.98071e-05
			0.000168168	0.00192				0.000168168	0.00156				0.000190591	0.00018071				0.000336336	0.000772726				0.000297097	4.47495e-05				0.000297097	3.0062e-05
			0.00016967	0.00194				0.00016967	0.00157				0.000192292	0.00018226				0.000339339	0.000778959				0.00029975	4.51708e-05				0.00029975	3.03169e-05
			0.000171171	0.00195				0.000171171	0.00159				0.000193994	0.00018381				0.000342342	0.000785193				0.000302402	4.55921e-05				0.000302402	3.05719e-05
			0.000172673	0.00197				0.000172673	0.0016				0.000195696	0.000185359				0.000345345	0.000791426				0.000305055	4.60134e-05				0.000305055	3.08268e-05
			0.000174174	0.00199				0.000174174	0.00161				0.000197397	0.000186909				0.000348348	0.00079766				0.000307708	4.64347e-05				0.000307708	3.10817e-05
			0.000175676	0.002				0.000175676	0.00163				0.000199099	0.000188459				0.000351351	0.000803894				0.00031036	4.6856e-05				0.00031036	3.13367e-05
			0.000177177	0.00202				0.000177177	0.00164				0.000200801	0.000190009				0.000354354	0.000810127				0.000313013	4.72773e-05				0.000313013	3.15916e-05
			0.000178679	0.00204				0.000178679	0.00166				0.000202503	0.000191558				0.000357357	0.000816361				0.000315666	4.76986e-05				0.000315666	3.18465e-05
			0.00018018	0.00206				0.00018018	0.00167				0.000204204	0.000193108				0.00036036	0.000822594				0.000318318	4.81198e-05				0.000318318	3.21015e-05
			0.000181682	0.00207				0.000181682	0.00168				0.000205906	0.000194658				0.000363363	0.000828828				0.000320971	4.85411e-05				0.000320971	3.23564e-05
			0.000183183	0.00209				0.000183183	0.0017				0.000207608	0.000196208				0.000366366	0.000835061				0.000323624	4.89624e-05				0.000323624	3.26114e-05
			0.000184685	0.00211				0.000184685	0.00171				0.000209309	0.000197757				0.000369369	0.000841295				0.000326276	4.93837e-05				0.000326276	3.28663e-05
			0.000186186	0.00212				0.000186186	0.00173				0.000211011	0.000199307				0.000372372	0.000847529				0.000328929	4.9805e-05				0.000328929	3.31212e-05
			0.000187688	0.00214				0.000187688	0.00174				0.000212713	0.000200857				0.000375375	0.000853762				0.000331582	5.02263e-05				0.000331582	3.33762e-05
			0.000189189	0.00216				0.000189189	0.00175				0.000214414	0.000202407				0.000378378	0.000859996				0.000334234	5.06476e-05				0.000334234	3.36311e-05
			0.000190691	0.00218				0.000190691	0.00177				0.000216116	0.000203957				0.000381381	0.000866229				0.000336887	5.10689e-05				0.000336887	3.3886e-05
			0.000192192	0.00219				0.000192192	0.00178				0.000217818	0.000205506				0.000384384	0.000872463				0.00033954	5.14902e-05				0.00033954	3.4141e-05
			0.000193694	0.00221				0.000193694	0.0018				0.00021952	0.000207056				0.000387387	0.000878697				0.000342192	5.19115e-05				0.000342192	3.43959e-05
			0.000195195	0.00223				0.000195195	0.00181				0.000221221	0.000208606				0.00039039	0.00088493				0.000344845	5.23328e-05				0.000344845	3.46508e-05
			0.000196697	0.00224				0.000196697	0.00182				0.000222923	0.000210156				0.000393393	0.000891164				0.000347497	5.27541e-05				0.000347497	3.49058e-05
			0.000198198	0.00226				0.000198198	0.00184				0.000224625	0.000211705				0.000396396	0.000897397				0.00035015	5.31753e-05				0.00035015	3.51607e-05
			0.0001997	0.00228				0.0001997	0.00185				0.000226326	0.000213255				0.000399399	0.000903631				0.000352803	5.35966e-05				0.000352803	3.54156e-05
			0.000201201	0.00229				0.000201201	0.00187				0.000228028	0.000214805				0.000402402	0.000909865				0.000355455	5.40179e-05				0.000355455	3.56706e-05
			0.000202703	0.00231				0.000202703	0.00188				0.00022973	0.000216355				0.000405405	0.000916098				0.000358108	5.44392e-05				0.000358108	3.59255e-05
			0.000204204	0.00233				0.000204204	0.00189				0.000231431	0.000217905				0.000408408	0.000922332				0.000360761	5.48605e-05				0.000360761	3.61805e-05
			0.000205706	0.00235				0.000205706	0.00191				0.000233133	0.000219454				0.000411411	0.000928565				0.000363413	5.52818e-05				0.000363413	3.64354e-05
			0.000207207	0.00236				0.000207207	0.00192				0.000234835	0.000221004				0.000414414	0.000934799				0.000366066	5.57031e-05				0.000366066	3.66903e-05
			0.000208709	0.00238				0.000208709	0.00194				0.000236537	0.000222554				0.000417417	0.000941032				0.000368719	5.61244e-05				0.000368719	3.69453e-05
			0.00021021	0.0024				0.00021021	0.00195				0.000238238	0.000224104				0.00042042	0.000947266				0.000371371	5.65457e-05				0.000371371	3.72002e-05
			0.000211712	0.00241				0.000211712	0.00196				0.00023994	0.000225653				0.000423423	0.0009535				0.000374024	5.6967e-05				0.000374024	3.74551e-05
			0.000213213	0.00243				0.000213213	0.00198				0.000241642	0.000227203				0.000426426	0.000959733				0.000376677	5.73883e-05				0.000376677	3.77101e-05
			0.000214715	0.00245				0.000214715	0.00199				0.000243343	0.000228753				0.000429429	0.000965967				0.000379329	5.78096e-05				0.000379329	3.7965e-05
			0.000216216	0.00246				0.000216216	0.00201				0.000245045	0.000230303				0.000432432	0.0009722				0.000381982	5.82308e-05				0.000381982	3.82199e-05
			0.000217718	0.00248				0.000217718	0.00202				0.000246747	0.000231852				0.000435435	0.000978434				0.000384635	5.86521e-05				0.000384635	3.84749e-05
			0.000219219	0.0025				0.000219219	0.00203				0.000248448	0.000233402				0.000438438	0.000984668				0.000387287	5.90734e-05				0.000387287	3.87298e-05
			0.000220721	0.00252				0.000220721	0.00205				0.00025015	0.000234952				0.000441441	0.000990901				0.00038994	5.94947e-05				0.00038994	3.89848e-05
			0.000222222	0.00253				0.000222222	0.00206				0.000251852	0.000236502				0.000444444	0.000997135				0.000392593	5.9916e-05				0.000392593	3.92397e-05
			0.000223724	0.00255				0.000223724	0.00207				0.000253554	0.000238052				0.000447447	0.001				0.000395245	6.03373e-05				0.000395245	3.94946e-05
			0.000225225	0.00257				0.000225225	0.00209				0.000255255	0.000239601				0.00045045	0.00101				0.000397898	6.07586e-05				0.000397898	3.97496e-05
			0.000226727	0.00258				0.000226727	0.0021				0.000256957	0.000241151				0.000453453	0.00102				0.000400551	6.11799e-05				0.000400551	4.00045e-05
			0.000228228	0.0026				0.000228228	0.00212				0.000258659	0.000242701				0.000456456	0.00102				0.000403203	6.16012e-05				0.000403203	4.02594e-05
			0.00022973	0.00262				0.00022973	0.00213				0.00026036	0.000244251				0.000459459	0.00103				0.000405856	6.20225e-05				0.000405856	4.05144e-05
			0.000231231	0.00263				0.000231231	0.00214				0.000262062	0.0002458				0.000462462	0.00103				0.000408509	6.24438e-05				0.000408509	4.07693e-05
			0.000232733	0.00265				0.000232733	0.00216				0.000263764	0.00024735				0.000465465	0.00104				0.000411161	6.28651e-05				0.000411161	4.10242e-05
			0.000234234	0.00267				0.000234234	0.00217				0.000265465	0.0002489				0.000468468	0.00105				0.000413814	6.32864e-05				0.000413814	4.12792e-05
			0.000235736	0.00269				0.000235736	0.00219				0.000267167	0.00025045				0.000471471	0.00105				0.000416466	6.37076e-05				0.000416466	4.15341e-05
			0.000237237	0.0027				0.000237237	0.0022				0.000268869	0.000252				0.000474474	0.00106				0.000419119	6.41289e-05				0.000419119	4.1789e-05
			0.000238739	0.00272				0.000238739	0.00221				0.000270571	0.000253549				0.000477477	0.00107				0.000421772	6.45502e-05				0.000421772	4.2044e-05
			0.00024024	0.00274				0.00024024	0.00223				0.000272272	0.000255099				0.00048048	0.00107				0.000424424	6.49715e-05				0.000424424	4.22989e-05
			0.000241742	0.00275				0.000241742	0.00224				0.000273974	0.000256649				0.000483483	0.00108				0.000427077	6.53928e-05				0.000427077	4.25539e-05
			0.000243243	0.00277				0.000243243	0.00226				0.000275676	0.000258199				0.000486486	0.00108				0.00042973	6.58141e-05				0.00042973	4.28088e-05
			0.000244745	0.00279				0.000244745	0.00227				0.000277377	0.000259748				0.000489489	0.00109				0.000432382	6.62354e-05				0.000432382	4.30637e-05
			0.000246246	0.0028				0.000246246	0.00228				0.000279079	0.000261298				0.000492492	0.0011				0.000435035	6.66567e-05				0.000435035	4.33187e-05
			0.000247748	0.00282				0.000247748	0.0023				0.000280781	0.000262848				0.000495495	0.0011				0.000437688	6.7078e-05				0.000437688	4.35736e-05
			0.000249249	0.00284				0.000249249	0.00231				0.000282482	0.000264398				0.000498498	0.00111				0.00044034	6.74993e-05				0.00044034	4.38285e-05
			0.000250751	0.00286				0.000250751	0.00233				0.000284184	0.000265947				0.000501502	0.00112				0.000442993	6.79206e-05				0.000442993	4.40835e-05
			0.000252252	0.00287				0.000252252	0.00234				0.000285886	0.000267497				0.000504505	0.00112				0.000445646	6.83419e-05				0.000445646	4.43384e-05
			0.000253754	0.00289				0.000253754	0.00235				0.000287588	0.000269047				0.000507508	0.00113				0.000448298	6.87631e-05				0.000448298	4.45933e-05
			0.000255255	0.00291				0.000255255	0.00237				0.000289289	0.000270597				0.000510511	0.00113				0.000450951	6.91844e-05				0.000450951	4.48483e-05
			0.000256757	0.00292				0.000256757	0.00238				0.000290991	0.000272147				0.000513514	0.00114				0.000453604	6.96057e-05				0.000453604	4.51032e-05
			0.000258258	0.00294				0.000258258	0.0024				0.000292693	0.000273696				0.000516517	0.00115				0.000456256	7.0027e-05				0.000456256	4.53582e-05
			0.00025976	0.00296				0.00025976	0.00241				0.000294394	0.000275246				0.00051952	0.00115				0.000458909	7.04483e-05				0.000458909	4.56131e-05
			0.000261261	0.00297				0.000261261	0.00242				0.000296096	0.000276796				0.000522523	0.00116				0.000461562	7.08696e-05				0.000461562	4.5868e-05
			0.000262763	0.00299				0.000262763	0.00244				0.000297798	0.000278346				0.000525526	0.00117				0.000464214	7.12909e-05				0.000464214	4.6123e-05
			0.000264264	0.00301				0.000264264	0.00245				0.000299499	0.000279895				0.000528529	0.00117				0.000466867	7.17122e-05				0.000466867	4.63779e-05
			0.000265766	0.00303				0.000265766	0.00247				0.000301201	0.000281445				0.000531532	0.00118				0.00046952	7.21335e-05				0.00046952	4.66328e-05
			0.000267267	0.00304				0.000267267	0.00248				0.000302903	0.000282995				0.000534535	0.00118				0.000472172	7.25548e-05				0.000472172	4.68878e-05
			0.000268769	0.00306				0.000268769	0.00249				0.000304605	0.000284545				0.000537538	0.00119				0.000474825	7.29761e-05				0.000474825	4.71427e-05
			0.00027027	0.00308				0.00027027	0.00251				0.000306306	0.000286095				0.000540541	0.0012				0.000477477	7.33974e-05				0.000477477	4.73976e-05
			0.000271772	0.00309				0.000271772	0.00252				0.000308008	0.000287644				0.000543544	0.0012				0.00048013	7.38186e-05				0.00048013	4.76526e-05
			0.000273273	0.00311				0.000273273	0.00253				0.00030971	0.000289194				0.000546547	0.00121				0.000482783	7.42399e-05				0.000482783	4.79075e-05
			0.000274775	0.00313				0.000274775	0.00255				0.000311411	0.000290744				0.00054955	0.00122				0.000485435	7.46612e-05				0.000485435	4.81624e-05
			0.000276276	0.00314				0.000276276	0.00256				0.000313113	0.000292294				0.000552553	0.00122				0.000488088	7.50825e-05				0.000488088	4.84174e-05
			0.000277778	0.00316				0.000277778	0.00258				0.000314815	0.000293843				0.000555556	0.00123				0.000490741	7.55038e-05				0.000490741	4.86723e-05
			0.000279279	0.00318				0.000279279	0.00259				0.000316517	0.000295393				0.000558559	0.00123				0.000493393	7.59251e-05				0.000493393	4.89273e-05
			0.000280781	0.0032				0.000280781	0.0026				0.000318218	0.000296943				0.000561562	0.00124				0.000496046	7.63464e-05				0.000496046	4.91822e-05
			0.000282282	0.00321				0.000282282	0.00262				0.00031992	0.000298493				0.000564565	0.00125				0.000498699	7.67677e-05				0.000498699	4.94371e-05
			0.000283784	0.00323				0.000283784	0.00263				0.000321622	0.000300042				0.000567568	0.00125				0.000501351	7.7189e-05				0.000501351	4.96921e-05
			0.000285285	0.00325				0.000285285	0.00265				0.000323323	0.000301592				0.000570571	0.00126				0.000504004	7.76103e-05				0.000504004	4.9947e-05
			0.000286787	0.00326				0.000286787	0.00266				0.000325025	0.000303142				0.000573574	0.00127				0.000506657	7.80316e-05				0.000506657	5.02019e-05
			0.000288288	0.00328				0.000288288	0.00267				0.000326727	0.000304692				0.000576577	0.00127				0.000509309	7.84529e-05				0.000509309	5.04569e-05
			0.00028979	0.0033				0.00028979	0.00269				0.000328428	0.000306242				0.00057958	0.00128				0.000511962	7.88741e-05				0.000511962	5.07118e-05
			0.000291291	0.00331				0.000291291	0.0027				0.00033013	0.000307791				0.000582583	0.00128				0.000514615	7.92954e-05				0.000514615	5.09667e-05
			0.000292793	0.00333				0.000292793	0.00272				0.000331832	0.000309341				0.000585586	0.00129				0.000517267	7.97167e-05				0.000517267	5.12217e-05
			0.000294294	0.00335				0.000294294	0.00273				0.000333534	0.000310891				0.000588589	0.0013				0.00051992	8.0138e-05				0.00051992	5.14766e-05
			0.000295796	0.00337				0.000295796	0.00274				0.000335235	0.000312441				0.000591592	0.0013				0.000522573	8.05593e-05				0.000522573	5.17315e-05
			0.000297297	0.00338				0.000297297	0.00276				0.000336937	0.00031399				0.000594595	0.00131				0.000525225	8.09806e-05				0.000525225	5.19865e-05
			0.000298799	0.0034				0.000298799	0.00277				0.000338639	0.00031554				0.000597598	0.00132				0.000527878	8.14019e-05				0.000527878	5.22414e-05
			0.0003003	0.00342				0.0003003	0.00279				0.00034034	0.00031709				0.000600601	0.00132				0.000530531	8.18232e-05				0.000530531	5.24964e-05
			0.000301802	0.00343				0.000301802	0.0028				0.000342042	0.00031864				0.000603604	0.00133				0.000533183	8.22445e-05				0.000533183	5.27513e-05
			0.000303303	0.00345				0.000303303	0.00281				0.000343744	0.00032019				0.000606607	0.00133				0.000535836	8.26658e-05				0.000535836	5.30062e-05
			0.000304805	0.00347				0.000304805	0.00283				0.000345445	0.000321739				0.00060961	0.00134				0.000538488	8.30871e-05				0.000538488	5.32612e-05
			0.000306306	0.00348				0.000306306	0.00284				0.000347147	0.000323289				0.000612613	0.00135				0.000541141	8.35084e-05				0.000541141	5.35161e-05
			0.000307808	0.0035				0.000307808	0.00286				0.000348849	0.000324839				0.000615616	0.00135				0.000543794	8.39297e-05				0.000543794	5.3771e-05
			0.000309309	0.00352				0.000309309	0.00287				0.000350551	0.000326389				0.000618619	0.00136				0.000546446	8.43509e-05				0.000546446	5.4026e-05
			0.000310811	0.00354				0.000310811	0.00288				0.000352252	0.000327938				0.000621622	0.00136				0.000549099	8.47722e-05				0.000549099	5.42809e-05
			0.000312312	0.00355				0.000312312	0.0029				0.000353954	0.000329488				0.000624625	0.00137				0.000551752	8.51935e-05				0.000551752	5.45358e-05
			0.000313814	0.00357				0.000313814	0.00291				0.000355656	0.000331038				0.000627628	0.00138				0.000554404	8.56148e-05				0.000554404	5.47908e-05
			0.000315315	0.00359				0.000315315	0.00293				0.000357357	0.000332588				0.000630631	0.00138				0.000557057	8.60361e-05				0.000557057	5.50457e-05
			0.000316817	0.0036				0.000316817	0.00294				0.000359059	0.000334137				0.000633634	0.00139				0.00055971	8.64574e-05				0.00055971	5.53007e-05
			0.000318318	0.00362				0.000318318	0.00295				0.000360761	0.000335687				0.000636637	0.0014				0.000562362	8.68787e-05				0.000562362	5.55556e-05
			0.00031982	0.00364				0.00031982	0.00297				0.000362462	0.000337237				0.00063964	0.0014				0.000565015	8.73e-05				0.000565015	5.58105e-05
			0.000321321	0.00365				0.000321321	0.00298				0.000364164	0.000338787				0.000642643	0.00141				0.000567668	8.77213e-05				0.000567668	5.60655e-05
			0.000322823	0.00367				0.000322823	0.00299				0.000365866	0.000340337				0.000645646	0.00141				0.00057032	8.81426e-05				0.00057032	5.63204e-05
			0.000324324	0.00369				0.000324324	0.00301				0.000367568	0.000341886				0.000648649	0.00142				0.000572973	8.85639e-05				0.000572973	5.65753e-05
			0.000325826	0.00371				0.000325826	0.00302				0.000369269	0.000343436				0.000651652	0.00143				0.000575626	8.89852e-05				0.000575626	5.68303e-05
			0.000327327	0.00372				0.000327327	0.00304				0.000370971	0.000344986				0.000654655	0.00143				0.000578278	8.94064e-05				0.000578278	5.70852e-05
			0.000328829	0.00374				0.000328829	0.00305				0.000372673	0.000346536				0.000657658	0.00144				0.000580931	8.98277e-05				0.000580931	5.73401e-05
			0.00033033	0.00376				0.00033033	0.00306				0.000374374	0.000348085				0.000660661	0.00145				0.000583584	9.0249e-05				0.000583584	5.75951e-05
			0.000331832	0.00377				0.000331832	0.00308				0.000376076	0.000349635				0.000663664	0.00145				0.000586236	9.06703e-05				0.000586236	5.785e-05
			0.000333333	0.00379				0.000333333	0.00309				0.000377778	0.000351185				0.000666667	0.00146				0.000588889	9.10916e-05				0.000588889	5.81049e-05
			0.000334835	0.00381				0.000334835	0.00311				0.000379479	0.000352735				0.00066967	0.00146				0.000591542	9.15129e-05				0.000591542	5.83599e-05
			0.000336336	0.00382				0.000336336	0.00312				0.000381181	0.000354284				0.000672673	0.00147				0.000594194	9.19342e-05				0.000594194	5.86148e-05
			0.000337838	0.00384				0.000337838	0.00313				0.000382883	0.000355834				0.000675676	0.00148				0.000596847	9.23555e-05				0.000596847	5.88698e-05
			0.000339339	0.00386				0.000339339	0.00315				0.000384585	0.000357384				0.000678679	0.00148				0.000599499	9.27768e-05				0.000599499	5.91247e-05
			0.000340841	0.00388				0.000340841	0.00316				0.000386286	0.000358934				0.000681682	0.00149				0.000602152	9.31981e-05				0.000602152	5.93796e-05
			0.000342342	0.00389				0.000342342	0.00318				0.000387988	0.000360484				0.000684685	0.0015				0.000604805	9.36194e-05				0.000604805	5.96346e-05
			0.000343844	0.00391				0.000343844	0.00319				0.00038969	0.000362033				0.000687688	0.0015				0.000607457	9.40407e-05				0.000607457	5.98895e-05
			0.000345345	0.00393				0.000345345	0.0032				0.000391391	0.000363583				0.000690691	0.00151				0.00061011	9.44619e-05				0.00061011	6.01444e-05
			0.000346847	0.00394				0.000346847	0.00322				0.000393093	0.000365133				0.000693694	0.00151				0.000612763	9.48832e-05				0.000612763	6.03994e-05
			0.000348348	0.00396				0.000348348	0.00323				0.000394795	0.000366683				0.000696697	0.00152				0.000615415	9.53045e-05				0.000615415	6.06543e-05
			0.00034985	0.00398				0.00034985	0.00325				0.000396496	0.000368232				0.0006997	0.00153				0.000618068	9.57258e-05				0.000618068	6.09092e-05
			0.000351351	0.004				0.000351351	0.00326				0.000398198	0.000369782				0.000702703	0.00153				0.000620721	9.61471e-05				0.000620721	6.11642e-05
			0.000352853	0.00401				0.000352853	0.00327				0.0003999	0.000371332				0.000705706	0.00154				0.000623373	9.65684e-05				0.000623373	6.14191e-05
			0.000354354	0.00403				0.000354354	0.00329				0.000401602	0.000372882				0.000708709	0.00155				0.000626026	9.69897e-05				0.000626026	6.1674e-05
			0.000355856	0.00405				0.000355856	0.0033				0.000403303	0.000374432				0.000711712	0.00155				0.000628679	9.7411e-05				0.000628679	6.1929e-05
			0.000357357	0.00406				0.000357357	0.00332				0.000405005	0.000375981				0.000714715	0.00156				0.000631331	9.78323e-05				0.000631331	6.21839e-05
			0.000358859	0.00408				0.000358859	0.00333				0.000406707	0.000377531				0.000717718	0.00156				0.000633984	9.82536e-05				0.000633984	6.24389e-05
			0.00036036	0.0041				0.00036036	0.00334				0.000408408	0.000379081				0.000720721	0.00157				0.000636637	9.86749e-05				0.000636637	6.26938e-05
			0.000361862	0.00411				0.000361862	0.00336				0.00041011	0.000380631				0.000723724	0.00158				0.000639289	9.90962e-05				0.000639289	6.29487e-05
			0.000363363	0.00413				0.000363363	0.00337				0.000411812	0.00038218				0.000726727	0.00158				0.000641942	9.95174e-05				0.000641942	6.32037e-05
			0.000364865	0.00415				0.000364865	0.00339				0.000413514	0.00038373				0.00072973	0.00159				0.000644595	9.99387e-05				0.000644595	6.34586e-05
			0.000366366	0.00417				0.000366366	0.0034				0.000415215	0.00038528				0.000732733	0.0016				0.000647247	0.00010036				0.000647247	6.37135e-05
			0.000367868	0.00418				0.000367868	0.00341				0.000416917	0.00038683				0.000735736	0.0016				0.0006499	0.000100781				0.0006499	6.39685e-05
			0.000369369	0.0042				0.000369369	0.00343				0.000418619	0.000388379				0.000738739	0.00161				0.000652553	0.000101203				0.000652553	6.42234e-05
			0.000370871	0.00422				0.000370871	0.00344				0.00042032	0.000389929				0.000741742	0.00161				0.000655205	0.000101624				0.000655205	6.44783e-05
			0.000372372	0.00423				0.000372372	0.00345				0.000422022	0.000391479				0.000744745	0.00162				0.000657858	0.000102045				0.000657858	6.47333e-05
			0.000373874	0.00425				0.000373874	0.00347				0.000423724	0.000393029				0.000747748	0.00163				0.000660511	0.000102466				0.000660511	6.49882e-05
			0.000375375	0.00427				0.000375375	0.00348				0.000425425	0.000394579				0.000750751	0.00163				0.000663163	0.000102888				0.000663163	6.52432e-05
			0.000376877	0.00428				0.000376877	0.0035				0.000427127	0.000396128				0.000753754	0.00164				0.000665816	0.000103309				0.000665816	6.54981e-05
			0.000378378	0.0043				0.000378378	0.00351				0.000428829	0.000397678				0.000756757	0.00165				0.000668468	0.00010373				0.000668468	6.5753e-05
			0.00037988	0.00432				0.00037988	0.00352				0.000430531	0.000399228				0.00075976	0.00165				0.000671121	0.000104152				0.000671121	6.6008e-05
			0.000381381	0.00434				0.000381381	0.00354				0.000432232	0.000400778				0.000762763	0.00166				0.000673774	0.000104573				0.000673774	6.62629e-05
			0.000382883	0.00435				0.000382883	0.00355				0.000433934	0.000402327				0.000765766	0.00166				0.000676426	0.000104994				0.000676426	6.65178e-05
			0.000384384	0.00437				0.000384384	0.00357				0.000435636	0.000403877				0.000768769	0.00167				0.000679079	0.000105416				0.000679079	6.67728e-05
			0.000385886	0.00439				0.000385886	0.00358				0.000437337	0.000405427				0.000771772	0.00168				0.000681732	0.000105837				0.000681732	6.70277e-05
			0.000387387	0.0044				0.000387387	0.00359				0.000439039	0.000406977				0.000774775	0.00168				0.000684384	0.000106258				0.000684384	6.72826e-05
			0.000388889	0.00442				0.000388889	0.00361				0.000440741	0.000408527				0.000777778	0.00169				0.000687037	0.000106679				0.000687037	6.75376e-05
			0.00039039	0.00444				0.00039039	0.00362				0.000442442	0.000410076				0.000780781	0.0017				0.00068969	0.000107101				0.00068969	6.77925e-05
			0.000391892	0.00445				0.000391892	0.00364				0.000444144	0.000411626				0.000783784	0.0017				0.000692342	0.000107522				0.000692342	6.80474e-05
			0.000393393	0.00447				0.000393393	0.00365				0.000445846	0.000413176				0.000786787	0.00171				0.000694995	0.000107943				0.000694995	6.83024e-05
			0.000394895	0.00449				0.000394895	0.00366				0.000447548	0.000414726				0.00078979	0.00171				0.000697648	0.000108365				0.000697648	6.85573e-05
			0.000396396	0.00451				0.000396396	0.00368				0.000449249	0.000416275				0.000792793	0.00172				0.0007003	0.000108786				0.0007003	6.88123e-05
			0.000397898	0.00452				0.000397898	0.00369				0.000450951	0.000417825				0.000795796	0.00173				0.000702953	0.000109207				0.000702953	6.90672e-05
			0.000399399	0.00454				0.000399399	0.00371				0.000452653	0.000419375				0.000798799	0.00173				0.000705606	0.000109628				0.000705606	6.93221e-05
			0.000400901	0.00456				0.000400901	0.00372				0.000454354	0.000420925				0.000801802	0.00174				0.000708258	0.00011005				0.000708258	6.95771e-05
			0.000402402	0.00457				0.000402402	0.00373				0.000456056	0.000422474				0.000804805	0.00175				0.000710911	0.000110471				0.000710911	6.9832e-05
			0.000403904	0.00459				0.000403904	0.00375				0.000457758	0.000424024				0.000807808	0.00175				0.000713564	0.000110892				0.000713564	7.00869e-05
			0.000405405	0.00461				0.000405405	0.00376				0.000459459	0.000425574				0.000810811	0.00176				0.000716216	0.000111314				0.000716216	7.03419e-05
			0.000406907	0.00462				0.000406907	0.00378				0.000461161	0.000427124				0.000813814	0.00176				0.000718869	0.000111735				0.000718869	7.05968e-05
			0.000408408	0.00464				0.000408408	0.00379				0.000462863	0.000428674				0.000816817	0.00177				0.000721522	0.000112156				0.000721522	7.08517e-05
			0.00040991	0.00466				0.00040991	0.0038				0.000464565	0.000430223				0.00081982	0.00178				0.000724174	0.000112577				0.000724174	7.11067e-05
			0.000411411	0.00468				0.000411411	0.00382				0.000466266	0.000431773				0.000822823	0.00178				0.000726827	0.000112999				0.000726827	7.13616e-05
			0.000412913	0.00469				0.000412913	0.00383				0.000467968	0.000433323				0.000825826	0.00179				0.000729479	0.00011342				0.000729479	7.16165e-05
			0.000414414	0.00471				0.000414414	0.00385				0.00046967	0.000434873				0.000828829	0.0018				0.000732132	0.000113841				0.000732132	7.18715e-05
			0.000415916	0.00473				0.000415916	0.00386				0.000471371	0.000436422				0.000831832	0.0018				0.000734785	0.000114263				0.000734785	7.21264e-05
			0.000417417	0.00474				0.000417417	0.00387				0.000473073	0.000437972				0.000834835	0.00181				0.000737437	0.000114684				0.000737437	7.23814e-05
			0.000418919	0.00476				0.000418919	0.00389				0.000474775	0.000439522				0.000837838	0.00181				0.00074009	0.000115105				0.00074009	7.26363e-05
			0.00042042	0.00478				0.00042042	0.0039				0.000476476	0.000441072				0.000840841	0.00182				0.000742743	0.000115527				0.000742743	7.28912e-05
			0.000421922	0.00479				0.000421922	0.00391				0.000478178	0.000442622				0.000843844	0.00183				0.000745395	0.000115948				0.000745395	7.31462e-05
			0.000423423	0.00481				0.000423423	0.00393				0.00047988	0.000444171				0.000846847	0.00183				0.000748048	0.000116369				0.000748048	7.34011e-05
			0.000424925	0.00483				0.000424925	0.00394				0.000481582	0.000445721				0.00084985	0.00184				0.000750701	0.00011679				0.000750701	7.3656e-05
			0.000426426	0.00485				0.000426426	0.00396				0.000483283	0.000447271				0.000852853	0.00184				0.000753353	0.000117212				0.000753353	7.3911e-05
			0.000427928	0.00486				0.000427928	0.00397				0.000484985	0.000448821				0.000855856	0.00185				0.000756006	0.000117633				0.000756006	7.41659e-05
			0.000429429	0.00488				0.000429429	0.00398				0.000486687	0.00045037				0.000858859	0.00186				0.000758659	0.000118054				0.000758659	7.44208e-05
			0.000430931	0.0049				0.000430931	0.004				0.000488388	0.00045192				0.000861862	0.00186				0.000761311	0.000118476				0.000761311	7.46758e-05
			0.000432432	0.00491				0.000432432	0.00401				0.00049009	0.00045347				0.000864865	0.00187				0.000763964	0.000118897				0.000763964	7.49307e-05
			0.000433934	0.00493				0.000433934	0.00403				0.000491792	0.00045502				0.000867868	0.00188				0.000766617	0.000119318				0.000766617	7.51857e-05
			0.000435435	0.00495				0.000435435	0.00404				0.000493493	0.000456569				0.000870871	0.00188				0.000769269	0.000119739				0.000769269	7.54406e-05
			0.000436937	0.00496				0.000436937	0.00405				0.000495195	0.000458119				0.000873874	0.00189				0.000771922	0.000120161				0.000771922	7.56955e-05
			0.000438438	0.00498				0.000438438	0.00407				0.000496897	0.000459669				0.000876877	0.00189				0.000774575	0.000120582				0.000774575	7.59505e-05
			0.00043994	0.005				0.00043994	0.00408				0.000498599	0.000461219				0.00087988	0.0019				0.000777227	0.000121003				0.000777227	7.62054e-05
			0.000441441	0.00502				0.000441441	0.0041				0.0005003	0.000462769				0.000882883	0.00191				0.00077988	0.000121425				0.00077988	7.64603e-05
			0.000442943	0.00503				0.000442943	0.00411				0.000502002	0.000464318				0.000885886	0.00191				0.000782533	0.000121846				0.000782533	7.67153e-05
			0.000444444	0.00505				0.000444444	0.00412				0.000503704	0.000465868				0.000888889	0.00192				0.000785185	0.000122267				0.000785185	7.69702e-05
			0.000445946	0.00507				0.000445946	0.00414				0.000505405	0.000467418				0.000891892	0.00193				0.000787838	0.000122689				0.000787838	7.72251e-05
			0.000447447	0.00508				0.000447447	0.00415				0.000507107	0.000468968				0.000894895	0.00193				0.00079049	0.00012311				0.00079049	7.74801e-05
			0.000448949	0.0051				0.000448949	0.00417				0.000508809	0.000470517				0.000897898	0.00194				0.000793143	0.000123531				0.000793143	7.7735e-05
			0.00045045	0.00512				0.00045045	0.00418				0.000510511	0.000472067				0.000900901	0.00194				0.000795796	0.000123952				0.000795796	7.79899e-05
			0.000451952	0.00513				0.000451952	0.00419				0.000512212	0.000473617				0.000903904	0.00195				0.000798448	0.000124374				0.000798448	7.82449e-05
			0.000453453	0.00515				0.000453453	0.00421				0.000513914	0.000475167				0.000906907	0.00196				0.000801101	0.000124795				0.000801101	7.84998e-05
			0.000454955	0.00517				0.000454955	0.00422				0.000515616	0.000476716				0.00090991	0.00196				0.000803754	0.000125216				0.000803754	7.87548e-05
			0.000456456	0.00519				0.000456456	0.00424				0.000517317	0.000478266				0.000912913	0.00197				0.000806406	0.000125638				0.000806406	7.90097e-05
			0.000457958	0.0052				0.000457958	0.00425				0.000519019	0.000479816				0.000915916	0.00198				0.000809059	0.000126059				0.000809059	7.92646e-05
			0.000459459	0.00522				0.000459459	0.00426				0.000520721	0.000481366				0.000918919	0.00198				0.000811712	0.00012648				0.000811712	7.95196e-05
			0.000460961	0.00524				0.000460961	0.00428				0.000522422	0.000482916				0.000921922	0.00199				0.000814364	0.000126901				0.000814364	7.97745e-05
			0.000462462	0.00525				0.000462462	0.00429				0.000524124	0.000484465				0.000924925	0.00199				0.000817017	0.000127323				0.000817017	8.00294e-05
			0.000463964	0.00527				0.000463964	0.00431				0.000525826	0.000486015				0.000927928	0.002				0.00081967	0.000127744				0.00081967	8.02844e-05
			0.000465465	0.00529				0.000465465	0.00432				0.000527528	0.000487565				0.000930931	0.00201				0.000822322	0.000128165				0.000822322	8.05393e-05
			0.000466967	0.0053				0.000466967	0.00433				0.000529229	0.000489115				0.000933934	0.00201				0.000824975	0.000128587				0.000824975	8.07942e-05
			0.000468468	0.00532				0.000468468	0.00435				0.000530931	0.000490664				0.000936937	0.00202				0.000827628	0.000129008				0.000827628	8.10492e-05
			0.00046997	0.00534				0.00046997	0.00436				0.000532633	0.000492214				0.00093994	0.00203				0.00083028	0.000129429				0.00083028	8.13041e-05
			0.000471471	0.00536				0.000471471	0.00437				0.000534334	0.000493764				0.000942943	0.00203				0.000832933	0.00012985				0.000832933	8.15591e-05
			0.000472973	0.00537				0.000472973	0.00439				0.000536036	0.000495314				0.000945946	0.00204				0.000835586	0.000130272				0.000835586	8.1814e-05
			0.000474474	0.00539				0.000474474	0.0044				0.000537738	0.000496864				0.000948949	0.00204				0.000838238	0.000130693				0.000838238	8.20689e-05
			0.000475976	0.00541				0.000475976	0.00442				0.000539439	0.000498413				0.000951952	0.00205				0.000840891	0.000131114				0.000840891	8.23239e-05
			0.000477477	0.00542				0.000477477	0.00443				0.000541141	0.000499963				0.000954955	0.00206				0.000843544	0.000131536				0.000843544	8.25788e-05
			0.000478979	0.00544				0.000478979	0.00444				0.000542843	0.000501513				0.000957958	0.00206				0.000846196	0.000131957				0.000846196	8.28337e-05
			0.00048048	0.00546				0.00048048	0.00446				0.000544545	0.000503063				0.000960961	0.00207				0.000848849	0.000132378				0.000848849	8.30887e-05
			0.000481982	0.00547				0.000481982	0.00447				0.000546246	0.000504612				0.000963964	0.00208				0.000851502	0.0001328				0.000851502	8.33436e-05
			0.000483483	0.00549				0.000483483	0.00449				0.000547948	0.000506162				0.000966967	0.00208				0.000854154	0.000133221				0.000854154	8.35985e-05
			0.000484985	0.00551				0.000484985	0.0045				0.00054965	0.000507712				0.00096997	0.00209				0.000856807	0.000133642				0.000856807	8.38535e-05
			0.000486486	0.00553				0.000486486	0.00451				0.000551351	0.000509262				0.000972973	0.00209				0.000859459	0.000134063				0.000859459	8.41084e-05
			0.000487988	0.00554				0.000487988	0.00453				0.000553053	0.000510811				0.000975976	0.0021				0.000862112	0.000134485				0.000862112	8.43633e-05
			0.000489489	0.00556				0.000489489	0.00454				0.000554755	0.000512361				0.000978979	0.00211				0.000864765	0.000134906				0.000864765	8.46183e-05
			0.000490991	0.00558				0.000490991	0.00456				0.000556456	0.000513911				0.000981982	0.00211				0.000867417	0.000135327				0.000867417	8.48732e-05
			0.000492492	0.00559				0.000492492	0.00457				0.000558158	0.000515461				0.000984985	0.00212				0.00087007	0.000135749				0.00087007	8.51282e-05
			0.000493994	0.00561				0.000493994	0.00458				0.00055986	0.000517011				0.000987988	0.00213				0.000872723	0.00013617				0.000872723	8.53831e-05
			0.000495495	0.00563				0.000495495	0.0046				0.000561562	0.00051856				0.000990991	0.00213				0.000875375	0.000136591				0.000875375	8.5638e-05
			0.000496997	0.00564				0.000496997	0.00461				0.000563263	0.00052011				0.000993994	0.00214				0.000878028	0.000137012				0.000878028	8.5893e-05
			0.000498498	0.00566				0.000498498	0.00463				0.000564965	0.00052166				0.000996997	0.00214				0.000880681	0.000137434				0.000880681	8.61479e-05
			0.0005	0.00568				0.0005	0.00464				0.000566667	0.00052321				0.001	0.00215				0.000883333	0.000137855				0.000883333	8.64028e-05
			0.000501502	0.0057				0.000501502	0.00465				0.000568368	0.000524759				0.001	0.00216				0.000885986	0.000138276				0.000885986	8.66578e-05
			0.000503003	0.00571				0.000503003	0.00467				0.00057007	0.000526309				0.00101	0.00216				0.000888639	0.000138698				0.000888639	8.69127e-05
			0.000504505	0.00573				0.000504505	0.00468				0.000571772	0.000527859				0.00101	0.00217				0.000891291	0.000139119				0.000891291	8.71676e-05
			0.000506006	0.00575				0.000506006	0.0047				0.000573473	0.000529409				0.00101	0.00218				0.000893944	0.00013954				0.000893944	8.74226e-05
			0.000507508	0.00576				0.000507508	0.00471				0.000575175	0.000530959				0.00102	0.00218				0.000896597	0.000139961				0.000896597	8.76775e-05
			0.000509009	0.00578				0.000509009	0.00472				0.000576877	0.000532508				0.00102	0.00219				0.000899249	0.000140383				0.000899249	8.79324e-05
			0.000510511	0.0058				0.000510511	0.00474				0.000578579	0.000534058				0.00102	0.00219				0.000901902	0.000140804				0.000901902	8.81874e-05
			0.000512012	0.00582				0.000512012	0.00475				0.00058028	0.000535608				0.00102	0.0022				0.000904555	0.000141225				0.000904555	8.84423e-05
			0.000513514	0.00583				0.000513514	0.00476				0.000581982	0.000537158				0.00103	0.00221				0.000907207	0.000141647				0.000907207	8.86973e-05
			0.000515015	0.00585				0.000515015	0.00478				0.000583684	0.000538707				0.00103	0.00221				0.00090986	0.000142068				0.00090986	8.89522e-05
			0.000516517	0.00587				0.000516517	0.00479				0.000585385	0.000540257				0.00103	0.00222				0.000912513	0.000142489				0.000912513	8.92071e-05
			0.000518018	0.00588				0.000518018	0.00481				0.000587087	0.000541807				0.00104	0.00223				0.000915165	0.000142911				0.000915165	8.94621e-05
			0.00051952	0.0059				0.00051952	0.00482				0.000588789	0.000543357				0.00104	0.00223				0.000917818	0.000143332				0.000917818	8.9717e-05
			0.000521021	0.00592				0.000521021	0.00483				0.00059049	0.000544906				0.00104	0.00224				0.00092047	0.000143753				0.00092047	8.99719e-05
			0.000522523	0.00593				0.000522523	0.00485				0.000592192	0.000546456				0.00105	0.00224				0.000923123	0.000144174				0.000923123	9.02269e-05
			0.000524024	0.00595				0.000524024	0.00486				0.000593894	0.000548006				0.00105	0.00225				0.000925776	0.000144596				0.000925776	9.04818e-05
			0.000525526	0.00597				0.000525526	0.00488				0.000595596	0.000549556				0.00105	0.00226				0.000928428	0.000145017				0.000928428	9.07367e-05
			0.000527027	0.00599				0.000527027	0.00489				0.000597297	0.000551106				0.00105	0.00226				0.000931081	0.000145438				0.000931081	9.09917e-05
			0.000528529	0.006				0.000528529	0.0049				0.000598999	0.000552655				0.00106	0.00227				0.000933734	0.00014586				0.000933734	9.12466e-05
			0.00053003	0.00602				0.00053003	0.00492				0.000600701	0.000554205				0.00106	0.00228				0.000936386	0.000146281				0.000936386	9.15016e-05
			0.000531532	0.00604				0.000531532	0.00493				0.000602402	0.000555755				0.00106	0.00228				0.000939039	0.000146702				0.000939039	9.17565e-05
			0.000533033	0.00605				0.000533033	0.00495				0.000604104	0.000557305				0.00107	0.00229				0.000941692	0.000147123				0.000941692	9.20114e-05
			0.000534535	0.00607				0.000534535	0.00496				0.000605806	0.000558854				0.00107	0.00229				0.000944344	0.000147545				0.000944344	9.22664e-05
			0.000536036	0.00609				0.000536036	0.00497				0.000607508	0.000560404				0.00107	0.0023				0.000946997	0.000147966				0.000946997	9.25213e-05
			0.000537538	0.0061				0.000537538	0.00499				0.000609209	0.000561954				0.00108	0.00231				0.00094965	0.000148387				0.00094965	9.27762e-05
			0.000539039	0.00612				0.000539039	0.005				0.000610911	0.000563504				0.00108	0.00231				0.000952302	0.000148809				0.000952302	9.30312e-05
			0.000540541	0.00614				0.000540541	0.00502				0.000612613	0.000565054				0.00108	0.00232				0.000954955	0.00014923				0.000954955	9.32861e-05
			0.000542042	0.00616				0.000542042	0.00503				0.000614314	0.000566603				0.00108	0.00232				0.000957608	0.000149651				0.000957608	9.3541e-05
			0.000543544	0.00617				0.000543544	0.00504				0.000616016	0.000568153				0.00109	0.00233				0.00096026	0.000150072				0.00096026	9.3796e-05
			0.000545045	0.00619				0.000545045	0.00506				0.000617718	0.000569703				0.00109	0.00234				0.000962913	0.000150494				0.000962913	9.40509e-05
			0.000546547	0.00621				0.000546547	0.00507				0.000619419	0.000571253				0.00109	0.00234				0.000965566	0.000150915				0.000965566	9.43058e-05
			0.000548048	0.00622				0.000548048	0.00509				0.000621121	0.000572802				0.0011	0.00235				0.000968218	0.000151336				0.000968218	9.45608e-05
			0.00054955	0.00624				0.00054955	0.0051				0.000622823	0.000574352				0.0011	0.00236				0.000970871	0.000151758				0.000970871	9.48157e-05
			0.000551051	0.00626				0.000551051	0.00511				0.000624525	0.000575902				0.0011	0.00236				0.000973524	0.000152179				0.000973524	9.50707e-05
			0.000552553	0.00627				0.000552553	0.00513				0.000626226	0.000577452				0.00111	0.00237				0.000976176	0.0001526				0.000976176	9.53256e-05
			0.000554054	0.00629				0.000554054	0.00514				0.000627928	0.000579001				0.00111	0.00237				0.000978829	0.000153022				0.000978829	9.55805e-05
			0.000555556	0.00631				0.000555556	0.00516				0.00062963	0.000580551				0.00111	0.00238				0.000981481	0.000153443				0.000981481	9.58355e-05
			0.000557057	0.00633				0.000557057	0.00517				0.000631331	0.000582101				0.00111	0.00239				0.000984134	0.000153864				0.000984134	9.60904e-05
			0.000558559	0.00634				0.000558559	0.00518				0.000633033	0.000583651				0.00112	0.00239				0.000986787	0.000154285				0.000986787	9.63453e-05
			0.00056006	0.00636				0.00056006	0.0052				0.000634735	0.000585201				0.00112	0.0024				0.000989439	0.000154707				0.000989439	9.66003e-05
			0.000561562	0.00638				0.000561562	0.00521				0.000636436	0.00058675				0.00112	0.00241				0.000992092	0.000155128				0.000992092	9.68552e-05
			0.000563063	0.00639				0.000563063	0.00522				0.000638138	0.0005883				0.00113	0.00241				0.000994745	0.000155549				0.000994745	9.71101e-05
			0.000564565	0.00641				0.000564565	0.00524				0.00063984	0.00058985				0.00113	0.00242				0.000997397	0.000155971				0.000997397	9.73651e-05
			0.000566066	0.00643				0.000566066	0.00525				0.000641542	0.0005914				0.00113	0.00242				0.001	0.000156392				0.001	9.762e-05
			0.000567568	0.00644				0.000567568	0.00527				0.000643243	0.000592949				0.00114	0.00243				0.001	0.000156813				0.001	9.78749e-05
			0.000569069	0.00646				0.000569069	0.00528				0.000644945	0.000594499				0.00114	0.00244				0.00101	0.000157234				0.00101	9.81299e-05
			0.000570571	0.00648				0.000570571	0.00529				0.000646647	0.000596049				0.00114	0.00244				0.00101	0.000157656				0.00101	9.83848e-05
			0.000572072	0.0065				0.000572072	0.00531				0.000648348	0.000597599				0.00114	0.00245				0.00101	0.000158077				0.00101	9.86398e-05
			0.000573574	0.00651				0.000573574	0.00532				0.00065005	0.000599149				0.00115	0.00246				0.00101	0.000158498				0.00101	9.88947e-05
			0.000575075	0.00653				0.000575075	0.00534				0.000651752	0.000600698				0.00115	0.00246				0.00102	0.00015892				0.00102	9.91496e-05
			0.000576577	0.00655				0.000576577	0.00535				0.000653453	0.000602248				0.00115	0.00247				0.00102	0.000159341				0.00102	9.94046e-05
			0.000578078	0.00656				0.000578078	0.00536				0.000655155	0.000603798				0.00116	0.00247				0.00102	0.000159762				0.00102	9.96595e-05
			0.00057958	0.00658				0.00057958	0.00538				0.000656857	0.000605348				0.00116	0.00248				0.00102	0.000160183				0.00102	9.99144e-05
			0.000581081	0.0066				0.000581081	0.00539				0.000658559	0.000606897				0.00116	0.00249				0.00103	0.000160605				0.00103	0.000100169
			0.000582583	0.00661				0.000582583	0.00541				0.00066026	0.000608447				0.00117	0.00249				0.00103	0.000161026				0.00103	0.000100424
			0.000584084	0.00663				0.000584084	0.00542				0.000661962	0.000609997				0.00117	0.0025				0.00103	0.000161447				0.00103	0.000100679
			0.000585586	0.00665				0.000585586	0.00543				0.000663664	0.000611547				0.00117	0.00251				0.00103	0.000161869				0.00103	0.000100934
			0.000587087	0.00667				0.000587087	0.00545				0.000665365	0.000613096				0.00117	0.00251				0.00104	0.00016229				0.00104	0.000101189
			0.000588589	0.00668				0.000588589	0.00546				0.000667067	0.000614646				0.00118	0.00252				0.00104	0.000162711				0.00104	0.000101444
			0.00059009	0.0067				0.00059009	0.00548				0.000668769	0.000616196				0.00118	0.00252				0.00104	0.000163133				0.00104	0.000101699
			0.000591592	0.00672				0.000591592	0.00549				0.00067047	0.000617746				0.00118	0.00253				0.00105	0.000163554				0.00105	0.000101954
			0.000593093	0.00673				0.000593093	0.0055				0.000672172	0.000619296				0.00119	0.00254				0.00105	0.000163975				0.00105	0.000102209
			0.000594595	0.00675				0.000594595	0.00552				0.000673874	0.000620845				0.00119	0.00254				0.00105	0.000164396				0.00105	0.000102464
			0.000596096	0.00677				0.000596096	0.00553				0.000675576	0.000622395				0.00119	0.00255				0.00105	0.000164818				0.00105	0.000102719
			0.000597598	0.00678				0.000597598	0.00555				0.000677277	0.000623945				0.0012	0.00256				0.00106	0.000165239				0.00106	0.000102974
			0.000599099	0.0068				0.000599099	0.00556				0.000678979	0.000625495				0.0012	0.00256				0.00106	0.00016566				0.00106	0.000103229
			0.000600601	0.00682				0.000600601	0.00557				0.000680681	0.000627044				0.0012	0.00257				0.00106	0.000166082				0.00106	0.000103484
			0.000602102	0.00684				0.000602102	0.00559				0.000682382	0.000628594				0.0012	0.00257				0.00106	0.000166503				0.00106	0.000103738
			0.000603604	0.00685				0.000603604	0.0056				0.000684084	0.000630144				0.00121	0.00258				0.00107	0.000166924				0.00107	0.000103993
			0.000605105	0.00687				0.000605105	0.00562				0.000685786	0.000631694				0.00121	0.00259				0.00107	0.000167345				0.00107	0.000104248
			0.000606607	0.00689				0.000606607	0.00563				0.000687487	0.000633243				0.00121	0.00259				0.00107	0.000167767				0.00107	0.000104503
			0.000608108	0.0069				0.000608108	0.00564				0.000689189	0.000634793				0.00122	0.0026				0.00107	0.000168188				0.00107	0.000104758
			0.00060961	0.00692				0.00060961	0.00566				0.000690891	0.000636343				0.00122	0.00261				0.00108	0.000168609				0.00108	0.000105013
			0.000611111	0.00694				0.000611111	0.00567				0.000692593	0.000637893				0.00122	0.00261				0.00108	0.000169031				0.00108	0.000105268
			0.000612613	0.00695				0.000612613	0.00568				0.000694294	0.000639443				0.00123	0.00262				0.00108	0.000169452				0.00108	0.000105523
			0.000614114	0.00697				0.000614114	0.0057				0.000695996	0.000640992				0.00123	0.00262				0.00108	0.000169873				0.00108	0.000105778
			0.000615616	0.00699				0.000615616	0.00571				0.000697698	0.000642542				0.00123	0.00263				0.00109	0.000170294				0.00109	0.000106033
			0.000617117	0.00701				0.000617117	0.00573				0.000699399	0.000644092				0.00123	0.00264				0.00109	0.000170716				0.00109	0.000106288
			0.000618619	0.00702				0.000618619	0.00574				0.000701101	0.000645642				0.00124	0.00264				0.00109	0.000171137				0.00109	0.000106543
			0.00062012	0.00704				0.00062012	0.00575				0.000702803	0.000647191				0.00124	0.00265				0.0011	0.000171558				0.0011	0.000106798
			0.000621622	0.00706				0.000621622	0.00577				0.000704505	0.000648741				0.00124	0.00266				0.0011	0.00017198				0.0011	0.000107053
			0.000623123	0.00707				0.000623123	0.00578				0.000706206	0.000650291				0.00125	0.00266				0.0011	0.000172401				0.0011	0.000107308
			0.000624625	0.00709				0.000624625	0.0058				0.000707908	0.000651841				0.00125	0.00267				0.0011	0.000172822				0.0011	0.000107563
			0.000626126	0.00711				0.000626126	0.00581				0.00070961	0.000653391				0.00125	0.00267				0.00111	0.000173244				0.00111	0.000107817
			0.000627628	0.00712				0.000627628	0.00582				0.000711311	0.00065494				0.00126	0.00268				0.00111	0.000173665				0.00111	0.000108072
			0.000629129	0.00714				0.000629129	0.00584				0.000713013	0.00065649				0.00126	0.00269				0.00111	0.000174086				0.00111	0.000108327
			0.000630631	0.00716				0.000630631	0.00585				0.000714715	0.00065804				0.00126	0.00269				0.00111	0.000174507				0.00111	0.000108582
			0.000632132	0.00718				0.000632132	0.00587				0.000716416	0.00065959				0.00126	0.0027				0.00112	0.000174929				0.00112	0.000108837
			0.000633634	0.00719				0.000633634	0.00588				0.000718118	0.000661139				0.00127	0.00271				0.00112	0.00017535				0.00112	0.000109092
			0.000635135	0.00721				0.000635135	0.00589				0.00071982	0.000662689				0.00127	0.00271				0.00112	0.000175771				0.00112	0.000109347
			0.000636637	0.00723				0.000636637	0.00591				0.000721522	0.000664239				0.00127	0.00272				0.00112	0.000176193				0.00112	0.000109602
			0.000638138	0.00724				0.000638138	0.00592				0.000723223	0.000665789				0.00128	0.00272				0.00113	0.000176614				0.00113	0.000109857
			0.00063964	0.00726				0.00063964	0.00594				0.000724925	0.000667338				0.00128	0.00273				0.00113	0.000177035				0.00113	0.000110112
			0.000641141	0.00728				0.000641141	0.00595				0.000726627	0.000668888				0.00128	0.00274				0.00113	0.000177456				0.00113	0.000110367
			0.000642643	0.00729				0.000642643	0.00596				0.000728328	0.000670438				0.00129	0.00274				0.00114	0.000177878				0.00114	0.000110622
			0.000644144	0.00731				0.000644144	0.00598				0.00073003	0.000671988				0.00129	0.00275				0.00114	0.000178299				0.00114	0.000110877
			0.000645646	0.00733				0.000645646	0.00599				0.000731732	0.000673538				0.00129	0.00276				0.00114	0.00017872				0.00114	0.000111132
			0.000647147	0.00735				0.000647147	0.00601				0.000733433	0.000675087				0.00129	0.00276				0.00114	0.000179142				0.00114	0.000111387
			0.000648649	0.00736				0.000648649	0.00602				0.000735135	0.000676637				0.0013	0.00277				0.00115	0.000179563				0.00115	0.000111641
			0.00065015	0.00738				0.00065015	0.00603				0.000736837	0.000678187				0.0013	0.00277				0.00115	0.000179984				0.00115	0.000111896
			0.000651652	0.0074				0.000651652	0.00605				0.000738539	0.000679737				0.0013	0.00278				0.00115	0.000180405				0.00115	0.000112151
			0.000653153	0.00741				0.000653153	0.00606				0.00074024	0.000681286				0.00131	0.00279				0.00115	0.000180827				0.00115	0.000112406
			0.000654655	0.00743				0.000654655	0.00608				0.000741942	0.000682836				0.00131	0.00279				0.00116	0.000181248				0.00116	0.000112661
			0.000656156	0.00745				0.000656156	0.00609				0.000743644	0.000684386				0.00131	0.0028				0.00116	0.000181669				0.00116	0.000112916
			0.000657658	0.00747				0.000657658	0.0061				0.000745345	0.000685936				0.00132	0.0028				0.00116	0.000182091				0.00116	0.000113171
			0.000659159	0.00748				0.000659159	0.00612				0.000747047	0.000687486				0.00132	0.00281				0.00116	0.000182512				0.00116	0.000113426
			0.000660661	0.0075				0.000660661	0.00613				0.000748749	0.000689035				0.00132	0.00282				0.00117	0.000182933				0.00117	0.000113681
			0.000662162	0.00752				0.000662162	0.00614				0.00075045	0.000690585				0.00132	0.00282				0.00117	0.000183355				0.00117	0.000113936
			0.000663664	0.00753				0.000663664	0.00616				0.000752152	0.000692135				0.00133	0.00283				0.00117	0.000183776				0.00117	0.000114191
			0.000665165	0.00755				0.000665165	0.00617				0.000753854	0.000693685				0.00133	0.00284				0.00118	0.000184197				0.00118	0.000114446
			0.000666667	0.00757				0.000666667	0.00619				0.000755556	0.000695234				0.00133	0.00284				0.00118	0.000184618				0.00118	0.000114701
			0.000668168	0.00758				0.000668168	0.0062				0.000757257	0.000696784				0.00134	0.00285				0.00118	0.00018504				0.00118	0.000114956
			0.00066967	0.0076				0.00066967	0.00621				0.000758959	0.000698334				0.00134	0.00285				0.00118	0.000185461				0.00118	0.000115211
			0.000671171	0.00762				0.000671171	0.00623				0.000760661	0.000699884				0.00134	0.00286				0.00119	0.000185882				0.00119	0.000115466
			0.000672673	0.00764				0.000672673	0.00624				0.000762362	0.000701433				0.00135	0.00287				0.00119	0.000186304				0.00119	0.00011572
			0.000674174	0.00765				0.000674174	0.00626				0.000764064	0.000702983				0.00135	0.00287				0.00119	0.000186725				0.00119	0.000115975
			0.000675676	0.00767				0.000675676	0.00627				0.000765766	0.000704533				0.00135	0.00288				0.00119	0.000187146				0.00119	0.00011623
			0.000677177	0.00769				0.000677177	0.00628				0.000767467	0.000706083				0.00135	0.00289				0.0012	0.000187567				0.0012	0.000116485
			0.000678679	0.0077				0.000678679	0.0063				0.000769169	0.000707633				0.00136	0.00289				0.0012	0.000187989				0.0012	0.00011674
			0.00068018	0.00772				0.00068018	0.00631				0.000770871	0.000709182				0.00136	0.0029				0.0012	0.00018841				0.0012	0.000116995
			0.000681682	0.00774				0.000681682	0.00633				0.000772573	0.000710732				0.00136	0.0029				0.0012	0.000188831				0.0012	0.00011725
			0.000683183	0.00775				0.000683183	0.00634				0.000774274	0.000712282				0.00137	0.00291				0.00121	0.000189253				0.00121	0.000117505
			0.000684685	0.00777				0.000684685	0.00635				0.000775976	0.000713832				0.00137	0.00292				0.00121	0.000189674				0.00121	0.00011776
			0.000686186	0.00779				0.000686186	0.00637				0.000777678	0.000715381				0.00137	0.00292				0.00121	0.000190095				0.00121	0.000118015
			0.000687688	0.00781				0.000687688	0.00638				0.000779379	0.000716931				0.00138	0.00293				0.00121	0.000190516				0.00121	0.00011827
			0.000689189	0.00782				0.000689189	0.0064				0.000781081	0.000718481				0.00138	0.00294				0.00122	0.000190938				0.00122	0.000118525
			0.000690691	0.00784				0.000690691	0.00641				0.000782783	0.000720031				0.00138	0.00294				0.00122	0.000191359				0.00122	0.00011878
			0.000692192	0.00786				0.000692192	0.00642				0.000784484	0.000721581				0.00138	0.00295				0.00122	0.00019178				0.00122	0.000119035
			0.000693694	0.00787				0.000693694	0.00644				0.000786186	0.00072313				0.00139	0.00295				0.00123	0.000192202				0.00123	0.00011929
			0.000695195	0.00789				0.000695195	0.00645				0.000787888	0.00072468				0.00139	0.00296				0.00123	0.000192623				0.00123	0.000119545
			0.000696697	0.00791				0.000696697	0.00647				0.00078959	0.00072623				0.00139	0.00297				0.00123	0.000193044				0.00123	0.000119799
			0.000698198	0.00792				0.000698198	0.00648				0.000791291	0.00072778				0.0014	0.00297				0.00123	0.000193466				0.00123	0.000120054
			0.0006997	0.00794				0.0006997	0.00649				0.000792993	0.000729329				0.0014	0.00298				0.00124	0.000193887				0.00124	0.000120309
			0.000701201	0.00796				0.000701201	0.00651				0.000794695	0.000730879				0.0014	0.00299				0.00124	0.000194308				0.00124	0.000120564
			0.000702703	0.00798				0.000702703	0.00652				0.000796396	0.000732429				0.00141	0.00299				0.00124	0.000194729				0.00124	0.000120819
			0.000704204	0.00799				0.000704204	0.00654				0.000798098	0.000733979				0.00141	0.003				0.00124	0.000195151				0.00124	0.000121074
			0.000705706	0.00801				0.000705706	0.00655				0.0007998	0.000735528				0.00141	0.003				0.00125	0.000195572				0.00125	0.000121329
			0.000707207	0.00803				0.000707207	0.00656				0.000801502	0.000737078				0.00141	0.00301				0.00125	0.000195993				0.00125	0.000121584
			0.000708709	0.00804				0.000708709	0.00658				0.000803203	0.000738628				0.00142	0.00302				0.00125	0.000196415				0.00125	0.000121839
			0.00071021	0.00806				0.00071021	0.00659				0.000804905	0.000740178				0.00142	0.00302				0.00125	0.000196836				0.00125	0.000122094
			0.000711712	0.00808				0.000711712	0.0066				0.000806607	0.000741728				0.00142	0.00303				0.00126	0.000197257				0.00126	0.000122349
			0.000713213	0.00809				0.000713213	0.00662				0.000808308	0.000743277				0.00143	0.00304				0.00126	0.000197678				0.00126	0.000122604
			0.000714715	0.00811				0.000714715	0.00663				0.00081001	0.000744827				0.00143	0.00304				0.00126	0.0001981				0.00126	0.000122859
			0.000716216	0.00813				0.000716216	0.00665				0.000811712	0.000746377				0.00143	0.00305				0.00127	0.000198521				0.00127	0.000123114
			0.000717718	0.00815				0.000717718	0.00666				0.000813413	0.000747927				0.00144	0.00305				0.00127	0.000198942				0.00127	0.000123369
			0.000719219	0.00816				0.000719219	0.00667				0.000815115	0.000749476				0.00144	0.00306				0.00127	0.000199364				0.00127	0.000123623
			0.000720721	0.00818				0.000720721	0.00669				0.000816817	0.000751026				0.00144	0.00307				0.00127	0.000199785				0.00127	0.000123878
			0.000722222	0.0082				0.000722222	0.0067				0.000818519	0.000752576				0.00144	0.00307				0.00128	0.000200206				0.00128	0.000124133
			0.000723724	0.00821				0.000723724	0.00672				0.00082022	0.000754126				0.00145	0.00308				0.00128	0.000200627				0.00128	0.000124388
			0.000725225	0.00823				0.000725225	0.00673				0.000821922	0.000755676				0.00145	0.00309				0.00128	0.000201049				0.00128	0.000124643
			0.000726727	0.00825				0.000726727	0.00674				0.000823624	0.000757225				0.00145	0.00309				0.00128	0.00020147				0.00128	0.000124898
			0.000728228	0.00826				0.000728228	0.00676				0.000825325	0.000758775				0.00146	0.0031				0.00129	0.000201891				0.00129	0.000125153
			0.00072973	0.00828				0.00072973	0.00677				0.000827027	0.000760325				0.00146	0.0031				0.00129	0.000202313				0.00129	0.000125408
			0.000731231	0.0083				0.000731231	0.00679				0.000828729	0.000761875				0.00146	0.00311				0.00129	0.000202734				0.00129	0.000125663
			0.000732733	0.00832				0.000732733	0.0068				0.00083043	0.000763424				0.00147	0.00312				0.00129	0.000203155				0.00129	0.000125918
			0.000734234	0.00833				0.000734234	0.00681				0.000832132	0.000764974				0.00147	0.00312				0.0013	0.000203577				0.0013	0.000126173
			0.000735736	0.00835				0.000735736	0.00683				0.000833834	0.000766524				0.00147	0.00313				0.0013	0.000203998				0.0013	0.000126428
			0.000737237	0.00837				0.000737237	0.00684				0.000835536	0.000768074				0.00147	0.00314				0.0013	0.000204419				0.0013	0.000126683
			0.000738739	0.00838				0.000738739	0.00686				0.000837237	0.000769623				0.00148	0.00314				0.00131	0.00020484				0.00131	0.000126938
			0.00074024	0.0084				0.00074024	0.00687				0.000838939	0.000771173				0.00148	0.00315				0.00131	0.000205262				0.00131	0.000127193
			0.000741742	0.00842				0.000741742	0.00688				0.000840641	0.000772723				0.00148	0.00315				0.00131	0.000205683				0.00131	0.000127448
			0.000743243	0.00843				0.000743243	0.0069				0.000842342	0.000774273				0.00149	0.00316				0.00131	0.000206104				0.00131	0.000127702
			0.000744745	0.00845				0.000744745	0.00691				0.000844044	0.000775823				0.00149	0.00317				0.00132	0.000206526				0.00132	0.000127957
			0.000746246	0.00847				0.000746246	0.00693				0.000845746	0.000777372				0.00149	0.00317				0.00132	0.000206947				0.00132	0.000128212
			0.000747748	0.00849				0.000747748	0.00694				0.000847447	0.000778922				0.0015	0.00318				0.00132	0.000207368				0.00132	0.000128467
			0.000749249	0.0085				0.000749249	0.00695				0.000849149	0.000780472				0.0015	0.00319				0.00132	0.000207789				0.00132	0.000128722
			0.000750751	0.00852				0.000750751	0.00697				0.000850851	0.000782022				0.0015	0.00319				0.00133	0.000208211				0.00133	0.000128977
			0.000752252	0.00854				0.000752252	0.00698				0.000852553	0.000783571				0.0015	0.0032				0.00133	0.000208632				0.00133	0.000129232
			0.000753754	0.00855				0.000753754	0.007				0.000854254	0.000785121				0.00151	0.0032				0.00133	0.000209053				0.00133	0.000129487
			0.000755255	0.00857				0.000755255	0.00701				0.000855956	0.000786671				0.00151	0.00321				0.00133	0.000209475				0.00133	0.000129742
			0.000756757	0.00859				0.000756757	0.00702				0.000857658	0.000788221				0.00151	0.00322				0.00134	0.000209896				0.00134	0.000129997
			0.000758258	0.0086				0.000758258	0.00704				0.000859359	0.00078977				0.00152	0.00322				0.00134	0.000210317				0.00134	0.000130252
			0.00075976	0.00862				0.00075976	0.00705				0.000861061	0.00079132				0.00152	0.00323				0.00134	0.000210738				0.00134	0.000130507
			0.000761261	0.00864				0.000761261	0.00706				0.000862763	0.00079287				0.00152	0.00323				0.00134	0.00021116				0.00134	0.000130762
			0.000762763	0.00866				0.000762763	0.00708				0.000864464	0.00079442				0.00153	0.00324				0.00135	0.000211581				0.00135	0.000131017
			0.000764264	0.00867				0.000764264	0.00709				0.000866166	0.00079597				0.00153	0.00325				0.00135	0.000212002				0.00135	0.000131272
			0.000765766	0.00869				0.000765766	0.00711				0.000867868	0.000797519				0.00153	0.00325				0.00135	0.000212424				0.00135	0.000131526
			0.000767267	0.00871				0.000767267	0.00712				0.00086957	0.000799069				0.00153	0.00326				0.00136	0.000212845				0.00136	0.000131781
			0.000768769	0.00872				0.000768769	0.00713				0.000871271	0.000800619				0.00154	0.00327				0.00136	0.000213266				0.00136	0.000132036
			0.00077027	0.00874				0.00077027	0.00715				0.000872973	0.000802169				0.00154	0.00327				0.00136	0.000213688				0.00136	0.000132291
			0.000771772	0.00876				0.000771772	0.00716				0.000874675	0.000803718				0.00154	0.00328				0.00136	0.000214109				0.00136	0.000132546
			0.000773273	0.00877				0.000773273	0.00718				0.000876376	0.000805268				0.00155	0.00328				0.00137	0.00021453				0.00137	0.000132801
			0.000774775	0.00879				0.000774775	0.00719				0.000878078	0.000806818				0.00155	0.00329				0.00137	0.000214951				0.00137	0.000133056
			0.000776276	0.00881				0.000776276	0.0072				0.00087978	0.000808368				0.00155	0.0033				0.00137	0.000215373				0.00137	0.000133311
			0.000777778	0.00883				0.000777778	0.00722				0.000881481	0.000809918				0.00156	0.0033				0.00137	0.000215794				0.00137	0.000133566
			0.000779279	0.00884				0.000779279	0.00723				0.000883183	0.000811467				0.00156	0.00331				0.00138	0.000216215				0.00138	0.000133821
			0.000780781	0.00886				0.000780781	0.00725				0.000884885	0.000813017				0.00156	0.00332				0.00138	0.000216637				0.00138	0.000134076
			0.000782282	0.00888				0.000782282	0.00726				0.000886587	0.000814567				0.00156	0.00332				0.00138	0.000217058				0.00138	0.000134331
			0.000783784	0.00889				0.000783784	0.00727				0.000888288	0.000816117				0.00157	0.00333				0.00138	0.000217479				0.00138	0.000134586
			0.000785285	0.00891				0.000785285	0.00729				0.00088999	0.000817666				0.00157	0.00333				0.00139	0.0002179				0.00139	0.000134841
			0.000786787	0.00893				0.000786787	0.0073				0.000891692	0.000819216				0.00157	0.00334				0.00139	0.000218322				0.00139	0.000135096
			0.000788288	0.00894				0.000788288	0.00732				0.000893393	0.000820766				0.00158	0.00335				0.00139	0.000218743				0.00139	0.000135351
			0.00078979	0.00896				0.00078979	0.00733				0.000895095	0.000822316				0.00158	0.00335				0.0014	0.000219164				0.0014	0.000135605
			0.000791291	0.00898				0.000791291	0.00734				0.000896797	0.000823865				0.00158	0.00336				0.0014	0.000219586				0.0014	0.00013586
			0.000792793	0.009				0.000792793	0.00736				0.000898498	0.000825415				0.00159	0.00337				0.0014	0.000220007				0.0014	0.000136115
			0.000794294	0.00901				0.000794294	0.00737				0.0009002	0.000826965				0.00159	0.00337				0.0014	0.000220428				0.0014	0.00013637
			0.000795796	0.00903				0.000795796	0.00739				0.000901902	0.000828515				0.00159	0.00338				0.00141	0.000220849				0.00141	0.000136625
			0.000797297	0.00905				0.000797297	0.0074				0.000903604	0.000830065				0.00159	0.00338				0.00141	0.000221271				0.00141	0.00013688
			0.000798799	0.00906				0.000798799	0.00741				0.000905305	0.000831614				0.0016	0.00339				0.00141	0.000221692				0.00141	0.000137135
			0.0008003	0.00908				0.0008003	0.00743				0.000907007	0.000833164				0.0016	0.0034				0.00141	0.000222113				0.00141	0.00013739
			0.000801802	0.0091				0.000801802	0.00744				0.000908709	0.000834714				0.0016	0.0034				0.00142	0.000222535				0.00142	0.000137645
			0.000803303	0.00911				0.000803303	0.00746				0.00091041	0.000836264				0.00161	0.00341				0.00142	0.000222956				0.00142	0.0001379
			0.000804805	0.00913				0.000804805	0.00747				0.000912112	0.000837813				0.00161	0.00342				0.00142	0.000223377				0.00142	0.000138155
			0.000806306	0.00915				0.000806306	0.00748				0.000913814	0.000839363				0.00161	0.00342				0.00142	0.000223799				0.00142	0.00013841
			0.000807808	0.00917				0.000807808	0.0075				0.000915516	0.000840913				0.00162	0.00343				0.00143	0.00022422				0.00143	0.000138665
			0.000809309	0.00918				0.000809309	0.00751				0.000917217	0.000842463				0.00162	0.00343				0.00143	0.000224641				0.00143	0.00013892
			0.000810811	0.0092				0.000810811	0.00752				0.000918919	0.000844013				0.00162	0.00344				0.00143	0.000225062				0.00143	0.000139175
			0.000812312	0.00922				0.000812312	0.00754				0.000920621	0.000845562				0.00162	0.00345				0.00144	0.000225484				0.00144	0.00013943
			0.000813814	0.00923				0.000813814	0.00755				0.000922322	0.000847112				0.00163	0.00345				0.00144	0.000225905				0.00144	0.000139684
			0.000815315	0.00925				0.000815315	0.00757				0.000924024	0.000848662				0.00163	0.00346				0.00144	0.000226326				0.00144	0.000139939
			0.000816817	0.00927				0.000816817	0.00758				0.000925726	0.000850212				0.00163	0.00347				0.00144	0.000226748				0.00144	0.000140194
			0.000818318	0.00929				0.000818318	0.00759				0.000927427	0.000851761				0.00164	0.00347				0.00145	0.000227169				0.00145	0.000140449
			0.00081982	0.0093				0.00081982	0.00761				0.000929129	0.000853311				0.00164	0.00348				0.00145	0.00022759				0.00145	0.000140704
			0.000821321	0.00932				0.000821321	0.00762				0.000930831	0.000854861				0.00164	0.00348				0.00145	0.000228011				0.00145	0.000140959
			0.000822823	0.00934				0.000822823	0.00764				0.000932533	0.000856411				0.00165	0.00349				0.00145	0.000228433				0.00145	0.000141214
			0.000824324	0.00935				0.000824324	0.00765				0.000934234	0.00085796				0.00165	0.0035				0.00146	0.000228854				0.00146	0.000141469
			0.000825826	0.00937				0.000825826	0.00766				0.000935936	0.00085951				0.00165	0.0035				0.00146	0.000229275				0.00146	0.000141724
			0.000827327	0.00939				0.000827327	0.00768				0.000937638	0.00086106				0.00165	0.00351				0.00146	0.000229697				0.00146	0.000141979
			0.000828829	0.0094				0.000828829	0.00769				0.000939339	0.00086261				0.00166	0.00352				0.00146	0.000230118				0.00146	0.000142234
			0.00083033	0.00942				0.00083033	0.00771				0.000941041	0.00086416				0.00166	0.00352				0.00147	0.000230539				0.00147	0.000142489
			0.000831832	0.00944				0.000831832	0.00772				0.000942743	0.000865709				0.00166	0.00353				0.00147	0.000230961				0.00147	0.000142744
			0.000833333	0.00946				0.000833333	0.00773				0.000944444	0.000867259				0.00167	0.00353				0.00147	0.000231382				0.00147	0.000142999
			0.000834835	0.00947				0.000834835	0.00775				0.000946146	0.000868809				0.00167	0.00354				0.00147	0.000231803				0.00147	0.000143254
			0.000836336	0.00949				0.000836336	0.00776				0.000947848	0.000870359				0.00167	0.00355				0.00148	0.000232224				0.00148	0.000143508
			0.000837838	0.00951				0.000837838	0.00778				0.00094955	0.000871908				0.00168	0.00355				0.00148	0.000232646				0.00148	0.000143763
			0.000839339	0.00952				0.000839339	0.00779				0.000951251	0.000873458				0.00168	0.00356				0.00148	0.000233067				0.00148	0.000144018
			0.000840841	0.00954				0.000840841	0.0078				0.000952953	0.000875008				0.00168	0.00357				0.00149	0.000233488				0.00149	0.000144273
			0.000842342	0.00956				0.000842342	0.00782				0.000954655	0.000876558				0.00168	0.00357				0.00149	0.00023391				0.00149	0.000144528
			0.000843844	0.00957				0.000843844	0.00783				0.000956356	0.000878108				0.00169	0.00358				0.00149	0.000234331				0.00149	0.000144783
			0.000845345	0.00959				0.000845345	0.00785				0.000958058	0.000879657				0.00169	0.00358				0.00149	0.000234752				0.00149	0.000145038
			0.000846847	0.00961				0.000846847	0.00786				0.00095976	0.000881207				0.00169	0.00359				0.0015	0.000235173				0.0015	0.000145293
			0.000848348	0.00963				0.000848348	0.00787				0.000961461	0.000882757				0.0017	0.0036				0.0015	0.000235595				0.0015	0.000145548
			0.00084985	0.00964				0.00084985	0.00789				0.000963163	0.000884307				0.0017	0.0036				0.0015	0.000236016				0.0015	0.000145803
			0.000851351	0.00966				0.000851351	0.0079				0.000964865	0.000885856				0.0017	0.00361				0.0015	0.000236437				0.0015	0.000146058
			0.000852853	0.00968				0.000852853	0.00792				0.000966567	0.000887406				0.00171	0.00362				0.00151	0.000236859				0.00151	0.000146313
			0.000854354	0.00969				0.000854354	0.00793				0.000968268	0.000888956				0.00171	0.00362				0.00151	0.00023728				0.00151	0.000146568
			0.000855856	0.00971				0.000855856	0.00794				0.00096997	0.000890506				0.00171	0.00363				0.00151	0.000237701				0.00151	0.000146823
			0.000857357	0.00973				0.000857357	0.00796				0.000971672	0.000892055				0.00171	0.00363				0.00151	0.000238122				0.00151	0.000147078
			0.000858859	0.00974				0.000858859	0.00797				0.000973373	0.000893605				0.00172	0.00364				0.00152	0.000238544				0.00152	0.000147333
			0.00086036	0.00976				0.00086036	0.00798				0.000975075	0.000895155				0.00172	0.00365				0.00152	0.000238965				0.00152	0.000147587
			0.000861862	0.00978				0.000861862	0.008				0.000976777	0.000896705				0.00172	0.00365				0.00152	0.000239386				0.00152	0.000147842
			0.000863363	0.0098				0.000863363	0.00801				0.000978478	0.000898255				0.00173	0.00366				0.00153	0.000239808				0.00153	0.000148097
			0.000864865	0.00981				0.000864865	0.00803				0.00098018	0.000899804				0.00173	0.00367				0.00153	0.000240229				0.00153	0.000148352
			0.000866366	0.00983				0.000866366	0.00804				0.000981882	0.000901354				0.00173	0.00367				0.00153	0.00024065				0.00153	0.000148607
			0.000867868	0.00985				0.000867868	0.00805				0.000983584	0.000902904				0.00174	0.00368				0.00153	0.000241072				0.00153	0.000148862
			0.000869369	0.00986				0.000869369	0.00807				0.000985285	0.000904454				0.00174	0.00368				0.00154	0.000241493				0.00154	0.000149117
			0.000870871	0.00988				0.000870871	0.00808				0.000986987	0.000906003				0.00174	0.00369				0.00154	0.000241914				0.00154	0.000149372
			0.000872372	0.0099				0.000872372	0.0081				0.000988689	0.000907553				0.00174	0.0037				0.00154	0.000242335				0.00154	0.000149627
			0.000873874	0.00991				0.000873874	0.00811				0.00099039	0.000909103				0.00175	0.0037				0.00154	0.000242757				0.00154	0.000149882
			0.000875375	0.00993				0.000875375	0.00812				0.000992092	0.000910653				0.00175	0.00371				0.00155	0.000243178				0.00155	0.000150137
			0.000876877	0.00995				0.000876877	0.00814				0.000993794	0.000912203				0.00175	0.00371				0.00155	0.000243599				0.00155	0.000150392
			0.000878378	0.00997				0.000878378	0.00815				0.000995495	0.000913752				0.00176	0.00372				0.00155	0.000244021				0.00155	0.000150647
			0.00087988	0.00998				0.00087988	0.00817				0.000997197	0.000915302				0.00176	0.00373				0.00155	0.000244442				0.00155	0.000150902
			0.000881381	0.01				0.000881381	0.00818				0.000998899	0.000916852				0.00176	0.00373				0.00156	0.000244863				0.00156	0.000151157
			0.000882883	0.01002				0.000882883	0.00819				0.001	0.000918402				0.00177	0.00374				0.00156	0.000245284				0.00156	0.000151411
			0.000884384	0.01003				0.000884384	0.00821				0.001	0.000919951				0.00177	0.00375				0.00156	0.000245706				0.00156	0.000151666
			0.000885886	0.01005				0.000885886	0.00822				0.001	0.000921501				0.00177	0.00375				0.00157	0.000246127				0.00157	0.000151921
			0.000887387	0.01007				0.000887387	0.00824				0.00101	0.000923051				0.00177	0.00376				0.00157	0.000246548				0.00157	0.000152176
			0.000888889	0.01008				0.000888889	0.00825				0.00101	0.000924601				0.00178	0.00376				0.00157	0.00024697				0.00157	0.000152431
			0.00089039	0.0101				0.00089039	0.00826				0.00101	0.00092615				0.00178	0.00377				0.00157	0.000247391				0.00157	0.000152686
			0.000891892	0.01012				0.000891892	0.00828				0.00101	0.0009277				0.00178	0.00378				0.00158	0.000247812				0.00158	0.000152941
			0.000893393	0.01014				0.000893393	0.00829				0.00101	0.00092925				0.00179	0.00378				0.00158	0.000248233				0.00158	0.000153196
			0.000894895	0.01015				0.000894895	0.00831				0.00101	0.0009308				0.00179	0.00379				0.00158	0.000248655				0.00158	0.000153451
			0.000896396	0.01017				0.000896396	0.00832				0.00102	0.00093235				0.00179	0.0038				0.00158	0.000249076				0.00158	0.000153706
			0.000897898	0.01019				0.000897898	0.00833				0.00102	0.000933899				0.0018	0.0038				0.00159	0.000249497				0.00159	0.000153961
			0.000899399	0.0102				0.000899399	0.00835				0.00102	0.000935449				0.0018	0.00381				0.00159	0.000249919				0.00159	0.000154216
			0.000900901	0.01022				0.000900901	0.00836				0.00102	0.000936999				0.0018	0.00381				0.00159	0.00025034				0.00159	0.000154471
			0.000902402	0.01024				0.000902402	0.00838				0.00102	0.000938549				0.0018	0.00382				0.00159	0.000250761				0.00159	0.000154726
			0.000903904	0.01025				0.000903904	0.00839				0.00102	0.000940098				0.00181	0.00383				0.0016	0.000251183				0.0016	0.000154981
			0.000905405	0.01027				0.000905405	0.0084				0.00103	0.000941648				0.00181	0.00383				0.0016	0.000251604				0.0016	0.000155236
			0.000906907	0.01029				0.000906907	0.00842				0.00103	0.000943198				0.00181	0.00384				0.0016	0.000252025				0.0016	0.00015549
			0.000908408	0.01031				0.000908408	0.00843				0.00103	0.000944748				0.00182	0.00385				0.0016	0.000252446				0.0016	0.000155745
			0.00090991	0.01032				0.00090991	0.00844				0.00103	0.000946297				0.00182	0.00385				0.00161	0.000252868				0.00161	0.000156
			0.000911411	0.01034				0.000911411	0.00846				0.00103	0.000947847				0.00182	0.00386				0.00161	0.000253289				0.00161	0.000156255
			0.000912913	0.01036				0.000912913	0.00847				0.00103	0.000949397				0.00183	0.00386				0.00161	0.00025371				0.00161	0.00015651
			0.000914414	0.01037				0.000914414	0.00849				0.00104	0.000950947				0.00183	0.00387				0.00162	0.000254132				0.00162	0.000156765
			0.000915916	0.01039				0.000915916	0.0085				0.00104	0.000952497				0.00183	0.00388				0.00162	0.000254553				0.00162	0.00015702
			0.000917417	0.01041				0.000917417	0.00851				0.00104	0.000954046				0.00183	0.00388				0.00162	0.000254974				0.00162	0.000157275
			0.000918919	0.01042				0.000918919	0.00853				0.00104	0.000955596				0.00184	0.00389				0.00162	0.000255395				0.00162	0.00015753
			0.00092042	0.01044				0.00092042	0.00854				0.00104	0.000957146				0.00184	0.0039				0.00163	0.000255817				0.00163	0.000157785
			0.000921922	0.01046				0.000921922	0.00856				0.00104	0.000958696				0.00184	0.0039				0.00163	0.000256238				0.00163	0.00015804
			0.000923423	0.01048				0.000923423	0.00857				0.00105	0.000960245				0.00185	0.00391				0.00163	0.000256659				0.00163	0.000158295
			0.000924925	0.01049				0.000924925	0.00858				0.00105	0.000961795				0.00185	0.00391				0.00163	0.000257081				0.00163	0.00015855
			0.000926426	0.01051				0.000926426	0.0086				0.00105	0.000963345				0.00185	0.00392				0.00164	0.000257502				0.00164	0.000158805
			0.000927928	0.01053				0.000927928	0.00861				0.00105	0.000964895				0.00186	0.00393				0.00164	0.000257923				0.00164	0.00015906
			0.000929429	0.01054				0.000929429	0.00863				0.00105	0.000966445				0.00186	0.00393				0.00164	0.000258344				0.00164	0.000159315
			0.000930931	0.01056				0.000930931	0.00864				0.00106	0.000967994				0.00186	0.00394				0.00164	0.000258766				0.00164	0.000159569
			0.000932432	0.01058				0.000932432	0.00865				0.00106	0.000969544				0.00186	0.00395				0.00165	0.000259187				0.00165	0.000159824
			0.000933934	0.01059				0.000933934	0.00867				0.00106	0.000971094				0.00187	0.00395				0.00165	0.000259608				0.00165	0.000160079
			0.000935435	0.01061				0.000935435	0.00868				0.00106	0.000972644				0.00187	0.00396				0.00165	0.00026003				0.00165	0.000160334
			0.000936937	0.01063				0.000936937	0.0087				0.00106	0.000974193				0.00187	0.00396				0.00166	0.000260451				0.00166	0.000160589
			0.000938438	0.01065				0.000938438	0.00871				0.00106	0.000975743				0.00188	0.00397				0.00166	0.000260872				0.00166	0.000160844
			0.00093994	0.01066				0.00093994	0.00872				0.00107	0.000977293				0.00188	0.00398				0.00166	0.000261294				0.00166	0.000161099
			0.000941441	0.01068				0.000941441	0.00874				0.00107	0.000978843				0.00188	0.00398				0.00166	0.000261715				0.00166	0.000161354
			0.000942943	0.0107				0.000942943	0.00875				0.00107	0.000980392				0.00189	0.00399				0.00167	0.000262136				0.00167	0.000161609
			0.000944444	0.01071				0.000944444	0.00877				0.00107	0.000981942				0.00189	0.004				0.00167	0.000262557				0.00167	0.000161864
			0.000945946	0.01073				0.000945946	0.00878				0.00107	0.000983492				0.00189	0.004				0.00167	0.000262979				0.00167	0.000162119
			0.000947447	0.01075				0.000947447	0.00879				0.00107	0.000985042				0.00189	0.00401				0.00167	0.0002634				0.00167	0.000162374
			0.000948949	0.01076				0.000948949	0.00881				0.00108	0.000986592				0.0019	0.00401				0.00168	0.000263821				0.00168	0.000162629
			0.00095045	0.01078				0.00095045	0.00882				0.00108	0.000988141				0.0019	0.00402				0.00168	0.000264243				0.00168	0.000162884
			0.000951952	0.0108				0.000951952	0.00884				0.00108	0.000989691				0.0019	0.00403				0.00168	0.000264664				0.00168	0.000163139
			0.000953453	0.01082				0.000953453	0.00885				0.00108	0.000991241				0.00191	0.00403				0.00168	0.000265085				0.00168	0.000163393
			0.000954955	0.01083				0.000954955	0.00886				0.00108	0.000992791				0.00191	0.00404				0.00169	0.000265506				0.00169	0.000163648
			0.000956456	0.01085				0.000956456	0.00888				0.00108	0.00099434				0.00191	0.00405				0.00169	0.000265928				0.00169	0.000163903
			0.000957958	0.01087				0.000957958	0.00889				0.00109	0.00099589				0.00192	0.00405				0.00169	0.000266349				0.00169	0.000164158
			0.000959459	0.01088				0.000959459	0.0089				0.00109	0.00099744				0.00192	0.00406				0.0017	0.00026677				0.0017	0.000164413
			0.000960961	0.0109				0.000960961	0.00892				0.00109	0.00099899				0.00192	0.00406				0.0017	0.000267192				0.0017	0.000164668
			0.000962462	0.01092				0.000962462	0.00893				0.00109	0.001				0.00192	0.00407				0.0017	0.000267613				0.0017	0.000164923
			0.000963964	0.01094				0.000963964	0.00895				0.00109	0.001				0.00193	0.00408				0.0017	0.000268034				0.0017	0.000165178
			0.000965465	0.01095				0.000965465	0.00896				0.00109	0.001				0.00193	0.00408				0.00171	0.000268455				0.00171	0.000165433
			0.000966967	0.01097				0.000966967	0.00897				0.0011	0.00101				0.00193	0.00409				0.00171	0.000268877				0.00171	0.000165688
			0.000968468	0.01099				0.000968468	0.00899				0.0011	0.00101				0.00194	0.0041				0.00171	0.000269298				0.00171	0.000165943
			0.00096997	0.011				0.00096997	0.009				0.0011	0.00101				0.00194	0.0041				0.00171	0.000269719				0.00171	0.000166198
			0.000971471	0.01102				0.000971471	0.00902				0.0011	0.00101				0.00194	0.00411				0.00172	0.000270141				0.00172	0.000166453
			0.000972973	0.01104				0.000972973	0.00903				0.0011	0.00101				0.00195	0.00411				0.00172	0.000270562				0.00172	0.000166708
			0.000974474	0.01105				0.000974474	0.00904				0.0011	0.00101				0.00195	0.00412				0.00172	0.000270983				0.00172	0.000166963
			0.000975976	0.01107				0.000975976	0.00906				0.00111	0.00101				0.00195	0.00413				0.00172	0.000271405				0.00172	0.000167218
			0.000977477	0.01109				0.000977477	0.00907				0.00111	0.00102				0.00195	0.00413				0.00173	0.000271826				0.00173	0.000167472
			0.000978979	0.01111				0.000978979	0.00909				0.00111	0.00102				0.00196	0.00414				0.00173	0.000272247				0.00173	0.000167727
			0.00098048	0.01112				0.00098048	0.0091				0.00111	0.00102				0.00196	0.00415				0.00173	0.000272668				0.00173	0.000167982
			0.000981982	0.01114				0.000981982	0.00911				0.00111	0.00102				0.00196	0.00415				0.00173	0.00027309				0.00173	0.000168237
			0.000983483	0.01116				0.000983483	0.00913				0.00111	0.00102				0.00197	0.00416				0.00174	0.000273511				0.00174	0.000168492
			0.000984985	0.01117				0.000984985	0.00914				0.00112	0.00102				0.00197	0.00416				0.00174	0.000273932				0.00174	0.000168747
			0.000986486	0.01119				0.000986486	0.00916				0.00112	0.00103				0.00197	0.00417				0.00174	0.000274354				0.00174	0.000169002
			0.000987988	0.01121				0.000987988	0.00917				0.00112	0.00103				0.00198	0.00418				0.00175	0.000274775				0.00175	0.000169257
			0.000989489	0.01122				0.000989489	0.00918				0.00112	0.00103				0.00198	0.00418				0.00175	0.000275196				0.00175	0.000169512
			0.000990991	0.01124				0.000990991	0.0092				0.00112	0.00103				0.00198	0.00419				0.00175	0.000275617				0.00175	0.000169767
			0.000992492	0.01126				0.000992492	0.00921				0.00112	0.00103				0.00198	0.00419				0.00175	0.000276039				0.00175	0.000170022
			0.000993994	0.01128				0.000993994	0.00923				0.00113	0.00103				0.00199	0.0042				0.00176	0.00027646				0.00176	0.000170277
			0.000995495	0.01129				0.000995495	0.00924				0.00113	0.00103				0.00199	0.00421				0.00176	0.000276881				0.00176	0.000170532
			0.000996997	0.01131				0.000996997	0.00925				0.00113	0.00104				0.00199	0.00421				0.00176	0.000277303				0.00176	0.000170787
			0.000998498	0.01133				0.000998498	0.00927				0.00113	0.00104				0.002	0.00422				0.00176	0.000277724				0.00176	0.000171042
			0.001	0.01134				0.001	0.00928				0.00113	0.00104				0.002	0.00423				0.00177	0.000278145				0.00177	0.000171296
			0.001	0.01136				0.001	0.0093				0.00114	0.00104				0.002	0.00423				0.00177	0.000278566				0.00177	0.000171551
			0.001	0.01138				0.001	0.00931				0.00114	0.00104				0.00201	0.00424				0.00177	0.000278988				0.00177	0.000171806
			0.001	0.01139				0.001	0.00932				0.00114	0.00104				0.00201	0.00424				0.00177	0.000279409				0.00177	0.000172061
			0.00101	0.01141				0.00101	0.00934				0.00114	0.00105				0.00201	0.00425				0.00178	0.00027983				0.00178	0.000172316
			0.00101	0.01143				0.00101	0.00935				0.00114	0.00105				0.00202	0.00426				0.00178	0.000280252				0.00178	0.000172571
			0.00101	0.01145				0.00101	0.00936				0.00114	0.00105				0.00202	0.00426				0.00178	0.000280673				0.00178	0.000172826
			0.00101	0.01146				0.00101	0.00938				0.00115	0.00105				0.00202	0.00427				0.00179	0.000281094				0.00179	0.000173081
			0.00101	0.01148				0.00101	0.00939				0.00115	0.00105				0.00202	0.00428				0.00179	0.000281516				0.00179	0.000173336
			0.00101	0.0115				0.00101	0.00941				0.00115	0.00105				0.00203	0.00428				0.00179	0.000281937				0.00179	0.000173591
			0.00102	0.01151				0.00102	0.00942				0.00115	0.00105				0.00203	0.00429				0.00179	0.000282358				0.00179	0.000173846
			0.00102	0.01153				0.00102	0.00943				0.00115	0.00106				0.00203	0.00429				0.0018	0.000282779				0.0018	0.000174101
			0.00102	0.01155				0.00102	0.00945				0.00115	0.00106				0.00204	0.0043				0.0018	0.000283201				0.0018	0.000174356
			0.00102	0.01156				0.00102	0.00946				0.00116	0.00106				0.00204	0.00431				0.0018	0.000283622				0.0018	0.000174611
			0.00102	0.01158				0.00102	0.00948				0.00116	0.00106				0.00204	0.00431				0.0018	0.000284043				0.0018	0.000174866
			0.00102	0.0116				0.00102	0.00949				0.00116	0.00106				0.00205	0.00432				0.00181	0.000284465				0.00181	0.000175121
			0.00102	0.01162				0.00102	0.0095				0.00116	0.00106				0.00205	0.00433				0.00181	0.000284886				0.00181	0.000175375
			0.00103	0.01163				0.00103	0.00952				0.00116	0.00107				0.00205	0.00433				0.00181	0.000285307				0.00181	0.00017563
			0.00103	0.01165				0.00103	0.00953				0.00116	0.00107				0.00205	0.00434				0.00181	0.000285728				0.00181	0.000175885
			0.00103	0.01167				0.00103	0.00955				0.00117	0.00107				0.00206	0.00434				0.00182	0.00028615				0.00182	0.00017614
			0.00103	0.01168				0.00103	0.00956				0.00117	0.00107				0.00206	0.00435				0.00182	0.000286571				0.00182	0.000176395
			0.00103	0.0117				0.00103	0.00957				0.00117	0.00107				0.00206	0.00436				0.00182	0.000286992				0.00182	0.00017665
			0.00103	0.01172				0.00103	0.00959				0.00117	0.00107				0.00207	0.00436				0.00183	0.000287414				0.00183	0.000176905
			0.00103	0.01173				0.00103	0.0096				0.00117	0.00107				0.00207	0.00437				0.00183	0.000287835				0.00183	0.00017716
			0.00104	0.01175				0.00104	0.00962				0.00117	0.00108				0.00207	0.00438				0.00183	0.000288256				0.00183	0.000177415
			0.00104	0.01177				0.00104	0.00963				0.00118	0.00108				0.00208	0.00438				0.00183	0.000288677				0.00183	0.00017767
			0.00104	0.01179				0.00104	0.00964				0.00118	0.00108				0.00208	0.00439				0.00184	0.000289099				0.00184	0.000177925
			0.00104	0.0118				0.00104	0.00966				0.00118	0.00108				0.00208	0.00439				0.00184	0.00028952				0.00184	0.00017818
			0.00104	0.01182				0.00104	0.00967				0.00118	0.00108				0.00208	0.0044				0.00184	0.000289941				0.00184	0.000178435
			0.00104	0.01184				0.00104	0.00969				0.00118	0.00108				0.00209	0.00441				0.00184	0.000290363				0.00184	0.00017869
			0.00105	0.01185				0.00105	0.0097				0.00118	0.00109				0.00209	0.00441				0.00185	0.000290784				0.00185	0.000178945
			0.00105	0.01187				0.00105	0.00971				0.00119	0.00109				0.00209	0.00442				0.00185	0.000291205				0.00185	0.0001792
			0.00105	0.01189				0.00105	0.00973				0.00119	0.00109				0.0021	0.00443				0.00185	0.000291627				0.00185	0.000179454
			0.00105	0.0119				0.00105	0.00974				0.00119	0.00109				0.0021	0.00443				0.00185	0.000292048				0.00185	0.000179709
			0.00105	0.01192				0.00105	0.00976				0.00119	0.00109				0.0021	0.00444				0.00186	0.000292469				0.00186	0.000179964
			0.00105	0.01194				0.00105	0.00977				0.00119	0.00109				0.00211	0.00444				0.00186	0.00029289				0.00186	0.000180219
			0.00105	0.01196				0.00105	0.00978				0.00119	0.0011				0.00211	0.00445				0.00186	0.000293312				0.00186	0.000180474
			0.00106	0.01197				0.00106	0.0098				0.0012	0.0011				0.00211	0.00446				0.00186	0.000293733				0.00186	0.000180729
			0.00106	0.01199				0.00106	0.00981				0.0012	0.0011				0.00211	0.00446				0.00187	0.000294154				0.00187	0.000180984
			0.00106	0.01201				0.00106	0.00982				0.0012	0.0011				0.00212	0.00447				0.00187	0.000294576				0.00187	0.000181239
			0.00106	0.01202				0.00106	0.00984				0.0012	0.0011				0.00212	0.00448				0.00187	0.000294997				0.00187	0.000181494
			0.00106	0.01204				0.00106	0.00985				0.0012	0.0011				0.00212	0.00448				0.00188	0.000295418				0.00188	0.000181749
			0.00106	0.01206				0.00106	0.00987				0.0012	0.0011				0.00213	0.00449				0.00188	0.000295839				0.00188	0.000182004
			0.00106	0.01207				0.00106	0.00988				0.00121	0.00111				0.00213	0.00449				0.00188	0.000296261				0.00188	0.000182259
			0.00107	0.01209				0.00107	0.00989				0.00121	0.00111				0.00213	0.0045				0.00188	0.000296682				0.00188	0.000182514
			0.00107	0.01211				0.00107	0.00991				0.00121	0.00111				0.00214	0.00451				0.00189	0.000297103				0.00189	0.000182769
			0.00107	0.01213				0.00107	0.00992				0.00121	0.00111				0.00214	0.00451				0.00189	0.000297525				0.00189	0.000183024
			0.00107	0.01214				0.00107	0.00994				0.00121	0.00111				0.00214	0.00452				0.00189	0.000297946				0.00189	0.000183278
			0.00107	0.01216				0.00107	0.00995				0.00122	0.00111				0.00214	0.00453				0.00189	0.000298367				0.00189	0.000183533
			0.00107	0.01218				0.00107	0.00996				0.00122	0.00112				0.00215	0.00453				0.0019	0.000298788				0.0019	0.000183788
			0.00108	0.01219				0.00108	0.00998				0.00122	0.00112				0.00215	0.00454				0.0019	0.00029921				0.0019	0.000184043
			0.00108	0.01221				0.00108	0.00999				0.00122	0.00112				0.00215	0.00454				0.0019	0.000299631				0.0019	0.000184298
			0.00108	0.01223				0.00108	0.01001				0.00122	0.00112				0.00216	0.00455				0.0019	0.000300052				0.0019	0.000184553
			0.00108	0.01224				0.00108	0.01002				0.00122	0.00112				0.00216	0.00456				0.00191	0.000300474				0.00191	0.000184808
			0.00108	0.01226				0.00108	0.01003				0.00123	0.00112				0.00216	0.00456				0.00191	0.000300895				0.00191	0.000185063
			0.00108	0.01228				0.00108	0.01005				0.00123	0.00112				0.00217	0.00457				0.00191	0.000301316				0.00191	0.000185318
			0.00108	0.0123				0.00108	0.01006				0.00123	0.00113				0.00217	0.00458				0.00192	0.000301738				0.00192	0.000185573
			0.00109	0.01231				0.00109	0.01008				0.00123	0.00113				0.00217	0.00458				0.00192	0.000302159				0.00192	0.000185828
			0.00109	0.01233				0.00109	0.01009				0.00123	0.00113				0.00217	0.00459				0.00192	0.00030258				0.00192	0.000186083
			0.00109	0.01235				0.00109	0.0101				0.00123	0.00113				0.00218	0.00459				0.00192	0.000303001				0.00192	0.000186338
			0.00109	0.01236				0.00109	0.01012				0.00124	0.00113				0.00218	0.0046				0.00193	0.000303423				0.00193	0.000186593
			0.00109	0.01238				0.00109	0.01013				0.00124	0.00113				0.00218	0.00461				0.00193	0.000303844				0.00193	0.000186848
			0.00109	0.0124				0.00109	0.01015				0.00124	0.00114				0.00219	0.00461				0.00193	0.000304265				0.00193	0.000187103
			0.00109	0.01241				0.00109	0.01016				0.00124	0.00114				0.00219	0.00462				0.00193	0.000304687				0.00193	0.000187357
			0.0011	0.01243				0.0011	0.01017				0.00124	0.00114				0.00219	0.00463				0.00194	0.000305108				0.00194	0.000187612
			0.0011	0.01245				0.0011	0.01019				0.00124	0.00114				0.0022	0.00463				0.00194	0.000305529				0.00194	0.000187867
			0.0011	0.01247				0.0011	0.0102				0.00125	0.00114				0.0022	0.00464				0.00194	0.00030595				0.00194	0.000188122
			0.0011	0.01248				0.0011	0.01021				0.00125	0.00114				0.0022	0.00464				0.00194	0.000306372				0.00194	0.000188377
			0.0011	0.0125				0.0011	0.01023				0.00125	0.00114				0.0022	0.00465				0.00195	0.000306793				0.00195	0.000188632
			0.0011	0.01252				0.0011	0.01024				0.00125	0.00115				0.00221	0.00466				0.00195	0.000307214				0.00195	0.000188887
			0.00111	0.01253				0.00111	0.01026				0.00125	0.00115				0.00221	0.00466				0.00195	0.000307636				0.00195	0.000189142
			0.00111	0.01255				0.00111	0.01027				0.00125	0.00115				0.00221	0.00467				0.00196	0.000308057				0.00196	0.000189397
			0.00111	0.01257				0.00111	0.01028				0.00126	0.00115				0.00222	0.00467				0.00196	0.000308478				0.00196	0.000189652
			0.00111	0.01258				0.00111	0.0103				0.00126	0.00115				0.00222	0.00468				0.00196	0.000308899				0.00196	0.000189907
			0.00111	0.0126				0.00111	0.01031				0.00126	0.00115				0.00222	0.00469				0.00196	0.000309321				0.00196	0.000190162
			0.00111	0.01262				0.00111	0.01033				0.00126	0.00116				0.00223	0.00469				0.00197	0.000309742				0.00197	0.000190417
			0.00111	0.01264				0.00111	0.01034				0.00126	0.00116				0.00223	0.0047				0.00197	0.000310163				0.00197	0.000190672
			0.00112	0.01265				0.00112	0.01035				0.00126	0.00116				0.00223	0.00471				0.00197	0.000310585				0.00197	0.000190927
			0.00112	0.01267				0.00112	0.01037				0.00127	0.00116				0.00223	0.00471				0.00197	0.000311006				0.00197	0.000191181
			0.00112	0.01269				0.00112	0.01038				0.00127	0.00116				0.00224	0.00472				0.00198	0.000311427				0.00198	0.000191436
			0.00112	0.0127				0.00112	0.0104				0.00127	0.00116				0.00224	0.00472				0.00198	0.000311849				0.00198	0.000191691
			0.00112	0.01272				0.00112	0.01041				0.00127	0.00116				0.00224	0.00473				0.00198	0.00031227				0.00198	0.000191946
			0.00112	0.01274				0.00112	0.01042				0.00127	0.00117				0.00225	0.00474				0.00198	0.000312691				0.00198	0.000192201
			0.00112	0.01276				0.00112	0.01044				0.00127	0.00117				0.00225	0.00474				0.00199	0.000313112				0.00199	0.000192456
			0.00113	0.01277				0.00113	0.01045				0.00128	0.00117				0.00225	0.00475				0.00199	0.000313534				0.00199	0.000192711
			0.00113	0.01279				0.00113	0.01047				0.00128	0.00117				0.00226	0.00476				0.00199	0.000313955				0.00199	0.000192966
			0.00113	0.01281				0.00113	0.01048				0.00128	0.00117				0.00226	0.00476				0.00199	0.000314376				0.00199	0.000193221
			0.00113	0.01282				0.00113	0.01049				0.00128	0.00117				0.00226	0.00477				0.002	0.000314798				0.002	0.000193476
			0.00113	0.01284				0.00113	0.01051				0.00128	0.00118				0.00226	0.00477				0.002	0.000315219				0.002	0.000193731
			0.00113	0.01286				0.00113	0.01052				0.00128	0.00118				0.00227	0.00478				0.002	0.00031564				0.002	0.000193986
			0.00114	0.01287				0.00114	0.01054				0.00129	0.00118				0.00227	0.00479				0.00201	0.000316061				0.00201	0.000194241
			0.00114	0.01289				0.00114	0.01055				0.00129	0.00118				0.00227	0.00479				0.00201	0.000316483				0.00201	0.000194496
			0.00114	0.01291				0.00114	0.01056				0.00129	0.00118				0.00228	0.0048				0.00201	0.000316904				0.00201	0.000194751
			0.00114	0.01293				0.00114	0.01058				0.00129	0.00118				0.00228	0.00481				0.00201	0.000317325				0.00201	0.000195006
			0.00114	0.01294				0.00114	0.01059				0.00129	0.00118				0.00228	0.00481				0.00202	0.000317747				0.00202	0.00019526
			0.00114	0.01296				0.00114	0.01061				0.00129	0.00119				0.00229	0.00482				0.00202	0.000318168				0.00202	0.000195515
			0.00114	0.01298				0.00114	0.01062				0.0013	0.00119				0.00229	0.00482				0.00202	0.000318589				0.00202	0.00019577
			0.00115	0.01299				0.00115	0.01063				0.0013	0.00119				0.00229	0.00483				0.00202	0.00031901				0.00202	0.000196025
			0.00115	0.01301				0.00115	0.01065				0.0013	0.00119				0.00229	0.00484				0.00203	0.000319432				0.00203	0.00019628
			0.00115	0.01303				0.00115	0.01066				0.0013	0.00119				0.0023	0.00484				0.00203	0.000319853				0.00203	0.000196535
			0.00115	0.01304				0.00115	0.01067				0.0013	0.00119				0.0023	0.00485				0.00203	0.000320274				0.00203	0.00019679
			0.00115	0.01306				0.00115	0.01069				0.00131	0.0012				0.0023	0.00486				0.00203	0.000320696				0.00203	0.000197045
			0.00115	0.01308				0.00115	0.0107				0.00131	0.0012				0.00231	0.00486				0.00204	0.000321117				0.00204	0.0001973
			0.00115	0.0131				0.00115	0.01072				0.00131	0.0012				0.00231	0.00487				0.00204	0.000321538				0.00204	0.000197555
			0.00116	0.01311				0.00116	0.01073				0.00131	0.0012				0.00231	0.00487				0.00204	0.00032196				0.00204	0.00019781
			0.00116	0.01313				0.00116	0.01074				0.00131	0.0012				0.00232	0.00488				0.00205	0.000322381				0.00205	0.000198065
			0.00116	0.01315				0.00116	0.01076				0.00131	0.0012				0.00232	0.00489				0.00205	0.000322802				0.00205	0.00019832
			0.00116	0.01316				0.00116	0.01077				0.00132	0.00121				0.00232	0.00489				0.00205	0.000323223				0.00205	0.000198575
			0.00116	0.01318				0.00116	0.01079				0.00132	0.00121				0.00232	0.0049				0.00205	0.000323645				0.00205	0.00019883
			0.00116	0.0132				0.00116	0.0108				0.00132	0.00121				0.00233	0.00491				0.00206	0.000324066				0.00206	0.000199085
			0.00117	0.01321				0.00117	0.01081				0.00132	0.00121				0.00233	0.00491				0.00206	0.000324487				0.00206	0.000199339
			0.00117	0.01323				0.00117	0.01083				0.00132	0.00121				0.00233	0.00492				0.00206	0.000324909				0.00206	0.000199594
			0.00117	0.01325				0.00117	0.01084				0.00132	0.00121				0.00234	0.00492				0.00206	0.00032533				0.00206	0.000199849
			0.00117	0.01327				0.00117	0.01086				0.00133	0.00121				0.00234	0.00493				0.00207	0.000325751				0.00207	0.000200104
			0.00117	0.01328				0.00117	0.01087				0.00133	0.00122				0.00234	0.00494				0.00207	0.000326172				0.00207	0.000200359
			0.00117	0.0133				0.00117	0.01088				0.00133	0.00122				0.00235	0.00494				0.00207	0.000326594				0.00207	0.000200614
			0.00117	0.01332				0.00117	0.0109				0.00133	0.00122				0.00235	0.00495				0.00207	0.000327015				0.00207	0.000200869
			0.00118	0.01333				0.00118	0.01091				0.00133	0.00122				0.00235	0.00496				0.00208	0.000327436				0.00208	0.000201124
			0.00118	0.01335				0.00118	0.01093				0.00133	0.00122				0.00235	0.00496				0.00208	0.000327858				0.00208	0.000201379
			0.00118	0.01337				0.00118	0.01094				0.00134	0.00122				0.00236	0.00497				0.00208	0.000328279				0.00208	0.000201634
			0.00118	0.01338				0.00118	0.01095				0.00134	0.00123				0.00236	0.00497				0.00208	0.0003287				0.00208	0.000201889
			0.00118	0.0134				0.00118	0.01097				0.00134	0.00123				0.00236	0.00498				0.00209	0.000329122				0.00209	0.000202144
			0.00118	0.01342				0.00118	0.01098				0.00134	0.00123				0.00237	0.00499				0.00209	0.000329543				0.00209	0.000202399
			0.00118	0.01344				0.00118	0.011				0.00134	0.00123				0.00237	0.00499				0.00209	0.000329964				0.00209	0.000202654
			0.00119	0.01345				0.00119	0.01101				0.00134	0.00123				0.00237	0.005				0.0021	0.000330385				0.0021	0.000202909
			0.00119	0.01347				0.00119	0.01102				0.00135	0.00123				0.00238	0.00501				0.0021	0.000330807				0.0021	0.000203163
			0.00119	0.01349				0.00119	0.01104				0.00135	0.00123				0.00238	0.00501				0.0021	0.000331228				0.0021	0.000203418
			0.00119	0.0135				0.00119	0.01105				0.00135	0.00124				0.00238	0.00502				0.0021	0.000331649				0.0021	0.000203673
			0.00119	0.01352				0.00119	0.01107				0.00135	0.00124				0.00238	0.00502				0.00211	0.000332071				0.00211	0.000203928
			0.00119	0.01354				0.00119	0.01108				0.00135	0.00124				0.00239	0.00503				0.00211	0.000332492				0.00211	0.000204183
			0.0012	0.01355				0.0012	0.01109				0.00135	0.00124				0.00239	0.00504				0.00211	0.000332913				0.00211	0.000204438
			0.0012	0.01357				0.0012	0.01111				0.00136	0.00124				0.00239	0.00504				0.00211	0.000333334				0.00211	0.000204693
			0.0012	0.01359				0.0012	0.01112				0.00136	0.00124				0.0024	0.00505				0.00212	0.000333756				0.00212	0.000204948
			0.0012	0.01361				0.0012	0.01113				0.00136	0.00125				0.0024	0.00506				0.00212	0.000334177				0.00212	0.000205203
			0.0012	0.01362				0.0012	0.01115				0.00136	0.00125				0.0024	0.00506				0.00212	0.000334598				0.00212	0.000205458
			0.0012	0.01364				0.0012	0.01116				0.00136	0.00125				0.00241	0.00507				0.00212	0.00033502				0.00212	0.000205713
			0.0012	0.01366				0.0012	0.01118				0.00136	0.00125				0.00241	0.00507				0.00213	0.000335441				0.00213	0.000205968
			0.00121	0.01367				0.00121	0.01119				0.00137	0.00125				0.00241	0.00508				0.00213	0.000335862				0.00213	0.000206223
			0.00121	0.01369				0.00121	0.0112				0.00137	0.00125				0.00241	0.00509				0.00213	0.000336283				0.00213	0.000206478
			0.00121	0.01371				0.00121	0.01122				0.00137	0.00125				0.00242	0.00509				0.00214	0.000336705				0.00214	0.000206733
			0.00121	0.01372				0.00121	0.01123				0.00137	0.00126				0.00242	0.0051				0.00214	0.000337126				0.00214	0.000206988
			0.00121	0.01374				0.00121	0.01125				0.00137	0.00126				0.00242	0.00511				0.00214	0.000337547				0.00214	0.000207242
			0.00121	0.01376				0.00121	0.01126				0.00137	0.00126				0.00243	0.00511				0.00214	0.000337969				0.00214	0.000207497
			0.00121	0.01378				0.00121	0.01127				0.00138	0.00126				0.00243	0.00512				0.00215	0.00033839				0.00215	0.000207752
			0.00122	0.01379				0.00122	0.01129				0.00138	0.00126				0.00243	0.00512				0.00215	0.000338811				0.00215	0.000208007
			0.00122	0.01381				0.00122	0.0113				0.00138	0.00126				0.00244	0.00513				0.00215	0.000339233				0.00215	0.000208262
			0.00122	0.01383				0.00122	0.01132				0.00138	0.00127				0.00244	0.00514				0.00215	0.000339654				0.00215	0.000208517
			0.00122	0.01384				0.00122	0.01133				0.00138	0.00127				0.00244	0.00514				0.00216	0.000340075				0.00216	0.000208772
			0.00122	0.01386				0.00122	0.01134				0.00139	0.00127				0.00244	0.00515				0.00216	0.000340496				0.00216	0.000209027
			0.00122	0.01388				0.00122	0.01136				0.00139	0.00127				0.00245	0.00515				0.00216	0.000340918				0.00216	0.000209282
			0.00123	0.01389				0.00123	0.01137				0.00139	0.00127				0.00245	0.00516				0.00216	0.000341339				0.00216	0.000209537
			0.00123	0.01391				0.00123	0.01139				0.00139	0.00127				0.00245	0.00517				0.00217	0.00034176				0.00217	0.000209792
			0.00123	0.01393				0.00123	0.0114				0.00139	0.00127				0.00246	0.00517				0.00217	0.000342182				0.00217	0.000210047
			0.00123	0.01395				0.00123	0.01141				0.00139	0.00128				0.00246	0.00518				0.00217	0.000342603				0.00217	0.000210302
			0.00123	0.01396				0.00123	0.01143				0.0014	0.00128				0.00246	0.00519				0.00218	0.000343024				0.00218	0.000210557
			0.00123	0.01398				0.00123	0.01144				0.0014	0.00128				0.00247	0.00519				0.00218	0.000343445				0.00218	0.000210812
			0.00123	0.014				0.00123	0.01146				0.0014	0.00128				0.00247	0.0052				0.00218	0.000343867				0.00218	0.000211066
			0.00124	0.01401				0.00124	0.01147				0.0014	0.00128				0.00247	0.0052				0.00218	0.000344288				0.00218	0.000211321
			0.00124	0.01403				0.00124	0.01148				0.0014	0.00128				0.00247	0.00521				0.00219	0.000344709				0.00219	0.000211576
			0.00124	0.01405				0.00124	0.0115				0.0014	0.00129				0.00248	0.00522				0.00219	0.000345131				0.00219	0.000211831
			0.00124	0.01406				0.00124	0.01151				0.00141	0.00129				0.00248	0.00522				0.00219	0.000345552				0.00219	0.000212086
			0.00124	0.01408				0.00124	0.01153				0.00141	0.00129				0.00248	0.00523				0.00219	0.000345973				0.00219	0.000212341
			0.00124	0.0141				0.00124	0.01154				0.00141	0.00129				0.00249	0.00524				0.0022	0.000346394				0.0022	0.000212596
			0.00124	0.01412				0.00124	0.01155				0.00141	0.00129				0.00249	0.00524				0.0022	0.000346816				0.0022	0.000212851
			0.00125	0.01413				0.00125	0.01157				0.00141	0.00129				0.00249	0.00525				0.0022	0.000347237				0.0022	0.000213106
			0.00125	0.01415				0.00125	0.01158				0.00141	0.00129				0.0025	0.00525				0.0022	0.000347658				0.0022	0.000213361
			0.00125	0.01417				0.00125	0.01159				0.00142	0.0013				0.0025	0.00526				0.00221	0.00034808				0.00221	0.000213616
			0.00125	0.01418				0.00125	0.01161				0.00142	0.0013				0.0025	0.00527				0.00221	0.000348501				0.00221	0.000213871
			0.00125	0.0142				0.00125	0.01162				0.00142	0.0013				0.0025	0.00527				0.00221	0.000348922				0.00221	0.000214126
			0.00125	0.01422				0.00125	0.01164				0.00142	0.0013				0.00251	0.00528				0.00221	0.000349344				0.00221	0.000214381
			0.00126	0.01423				0.00126	0.01165				0.00142	0.0013				0.00251	0.00529				0.00222	0.000349765				0.00222	0.000214636
			0.00126	0.01425				0.00126	0.01166				0.00142	0.0013				0.00251	0.00529				0.00222	0.000350186				0.00222	0.000214891
			0.00126	0.01427				0.00126	0.01168				0.00143	0.00131				0.00252	0.0053				0.00222	0.000350607				0.00222	0.000215145
			0.00126	0.01429				0.00126	0.01169				0.00143	0.00131				0.00252	0.0053				0.00223	0.000351029				0.00223	0.0002154
			0.00126	0.0143				0.00126	0.01171				0.00143	0.00131				0.00252	0.00531				0.00223	0.00035145				0.00223	0.000215655
			0.00126	0.01432				0.00126	0.01172				0.00143	0.00131				0.00253	0.00532				0.00223	0.000351871				0.00223	0.00021591
			0.00126	0.01434				0.00126	0.01173				0.00143	0.00131				0.00253	0.00532				0.00223	0.000352293				0.00223	0.000216165
			0.00127	0.01435				0.00127	0.01175				0.00143	0.00131				0.00253	0.00533				0.00224	0.000352714				0.00224	0.00021642
			0.00127	0.01437				0.00127	0.01176				0.00144	0.00132				0.00253	0.00534				0.00224	0.000353135				0.00224	0.000216675
			0.00127	0.01439				0.00127	0.01178				0.00144	0.00132				0.00254	0.00534				0.00224	0.000353556				0.00224	0.00021693
			0.00127	0.0144				0.00127	0.01179				0.00144	0.00132				0.00254	0.00535				0.00224	0.000353978				0.00224	0.000217185
			0.00127	0.01442				0.00127	0.0118				0.00144	0.00132				0.00254	0.00535				0.00225	0.000354399				0.00225	0.00021744
			0.00127	0.01444				0.00127	0.01182				0.00144	0.00132				0.00255	0.00536				0.00225	0.00035482				0.00225	0.000217695
			0.00127	0.01446				0.00127	0.01183				0.00144	0.00132				0.00255	0.00537				0.00225	0.000355242				0.00225	0.00021795
			0.00128	0.01447				0.00128	0.01185				0.00145	0.00132				0.00255	0.00537				0.00225	0.000355663				0.00225	0.000218205
			0.00128	0.01449				0.00128	0.01186				0.00145	0.00133				0.00256	0.00538				0.00226	0.000356084				0.00226	0.00021846
			0.00128	0.01451				0.00128	0.01187				0.00145	0.00133				0.00256	0.00539				0.00226	0.000356505				0.00226	0.000218715
			0.00128	0.01452				0.00128	0.01189				0.00145	0.00133				0.00256	0.00539				0.00226	0.000356927				0.00226	0.00021897
			0.00128	0.01454				0.00128	0.0119				0.00145	0.00133				0.00256	0.0054				0.00227	0.000357348				0.00227	0.000219224
			0.00128	0.01456				0.00128	0.01192				0.00145	0.00133				0.00257	0.0054				0.00227	0.000357769				0.00227	0.000219479
			0.00129	0.01458				0.00129	0.01193				0.00146	0.00133				0.00257	0.00541				0.00227	0.000358191				0.00227	0.000219734
			0.00129	0.01459				0.00129	0.01194				0.00146	0.00134				0.00257	0.00542				0.00227	0.000358612				0.00227	0.000219989
			0.00129	0.01461				0.00129	0.01196				0.00146	0.00134				0.00258	0.00542				0.00228	0.000359033				0.00228	0.000220244
			0.00129	0.01463				0.00129	0.01197				0.00146	0.00134				0.00258	0.00543				0.00228	0.000359455				0.00228	0.000220499
			0.00129	0.01464				0.00129	0.01199				0.00146	0.00134				0.00258	0.00544				0.00228	0.000359876				0.00228	0.000220754
			0.00129	0.01466				0.00129	0.012				0.00147	0.00134				0.00259	0.00544				0.00228	0.000360297				0.00228	0.000221009
			0.00129	0.01468				0.00129	0.01201				0.00147	0.00134				0.00259	0.00545				0.00229	0.000360718				0.00229	0.000221264
			0.0013	0.01469				0.0013	0.01203				0.00147	0.00134				0.00259	0.00545				0.00229	0.00036114				0.00229	0.000221519
			0.0013	0.01471				0.0013	0.01204				0.00147	0.00135				0.00259	0.00546				0.00229	0.000361561				0.00229	0.000221774
			0.0013	0.01473				0.0013	0.01205				0.00147	0.00135				0.0026	0.00547				0.00229	0.000361982				0.00229	0.000222029
			0.0013	0.01475				0.0013	0.01207				0.00147	0.00135				0.0026	0.00547				0.0023	0.000362404				0.0023	0.000222284
			0.0013	0.01476				0.0013	0.01208				0.00148	0.00135				0.0026	0.00548				0.0023	0.000362825				0.0023	0.000222539
			0.0013	0.01478				0.0013	0.0121				0.00148	0.00135				0.00261	0.00549				0.0023	0.000363246				0.0023	0.000222794
			0.0013	0.0148				0.0013	0.01211				0.00148	0.00135				0.00261	0.00549				0.00231	0.000363667				0.00231	0.000223048
			0.00131	0.01481				0.00131	0.01212				0.00148	0.00136				0.00261	0.0055				0.00231	0.000364089				0.00231	0.000223303
			0.00131	0.01483				0.00131	0.01214				0.00148	0.00136				0.00262	0.0055				0.00231	0.00036451				0.00231	0.000223558
			0.00131	0.01485				0.00131	0.01215				0.00148	0.00136				0.00262	0.00551				0.00231	0.000364931				0.00231	0.000223813
			0.00131	0.01486				0.00131	0.01217				0.00149	0.00136				0.00262	0.00552				0.00232	0.000365353				0.00232	0.000224068
			0.00131	0.01488				0.00131	0.01218				0.00149	0.00136				0.00262	0.00552				0.00232	0.000365774				0.00232	0.000224323
			0.00131	0.0149				0.00131	0.01219				0.00149	0.00136				0.00263	0.00553				0.00232	0.000366195				0.00232	0.000224578
			0.00132	0.01492				0.00132	0.01221				0.00149	0.00136				0.00263	0.00554				0.00232	0.000366616				0.00232	0.000224833
			0.00132	0.01493				0.00132	0.01222				0.00149	0.00137				0.00263	0.00554				0.00233	0.000367038				0.00233	0.000225088
			0.00132	0.01495				0.00132	0.01224				0.00149	0.00137				0.00264	0.00555				0.00233	0.000367459				0.00233	0.000225343
			0.00132	0.01497				0.00132	0.01225				0.0015	0.00137				0.00264	0.00555				0.00233	0.00036788				0.00233	0.000225598
			0.00132	0.01498				0.00132	0.01226				0.0015	0.00137				0.00264	0.00556				0.00233	0.000368302				0.00233	0.000225853
			0.00132	0.015				0.00132	0.01228				0.0015	0.00137				0.00265	0.00557				0.00234	0.000368723				0.00234	0.000226108
			0.00132	0.01502				0.00132	0.01229				0.0015	0.00137				0.00265	0.00557				0.00234	0.000369144				0.00234	0.000226363
			0.00133	0.01503				0.00133	0.01231				0.0015	0.00138				0.00265	0.00558				0.00234	0.000369566				0.00234	0.000226618
			0.00133	0.01505				0.00133	0.01232				0.0015	0.00138				0.00265	0.00559				0.00234	0.000369987				0.00234	0.000226873
			0.00133	0.01507				0.00133	0.01233				0.00151	0.00138				0.00266	0.00559				0.00235	0.000370408				0.00235	0.000227127
			0.00133	0.01509				0.00133	0.01235				0.00151	0.00138				0.00266	0.0056				0.00235	0.000370829				0.00235	0.000227382
			0.00133	0.0151				0.00133	0.01236				0.00151	0.00138				0.00266	0.0056				0.00235	0.000371251				0.00235	0.000227637
			0.00133	0.01512				0.00133	0.01238				0.00151	0.00138				0.00267	0.00561				0.00236	0.000371672				0.00236	0.000227892
			0.00133	0.01514				0.00133	0.01239				0.00151	0.00138				0.00267	0.00562				0.00236	0.000372093				0.00236	0.000228147
			0.00134	0.01515				0.00134	0.0124				0.00151	0.00139				0.00267	0.00562				0.00236	0.000372515				0.00236	0.000228402
			0.00134	0.01517				0.00134	0.01242				0.00152	0.00139				0.00268	0.00563				0.00236	0.000372936				0.00236	0.000228657
			0.00134	0.01519				0.00134	0.01243				0.00152	0.00139				0.00268	0.00563				0.00237	0.000373357				0.00237	0.000228912
			0.00134	0.0152				0.00134	0.01245				0.00152	0.00139				0.00268	0.00564				0.00237	0.000373778				0.00237	0.000229167
			0.00134	0.01522				0.00134	0.01246				0.00152	0.00139				0.00268	0.00565				0.00237	0.0003742				0.00237	0.000229422
			0.00134	0.01524				0.00134	0.01247				0.00152	0.00139				0.00269	0.00565				0.00237	0.000374621				0.00237	0.000229677
			0.00135	0.01526				0.00135	0.01249				0.00152	0.0014				0.00269	0.00566				0.00238	0.000375042				0.00238	0.000229932
			0.00135	0.01527				0.00135	0.0125				0.00153	0.0014				0.00269	0.00567				0.00238	0.000375464				0.00238	0.000230187
			0.00135	0.01529				0.00135	0.01251				0.00153	0.0014				0.0027	0.00567				0.00238	0.000375885				0.00238	0.000230442
			0.00135	0.01531				0.00135	0.01253				0.00153	0.0014				0.0027	0.00568				0.00238	0.000376306				0.00238	0.000230697
			0.00135	0.01532				0.00135	0.01254				0.00153	0.0014				0.0027	0.00568				0.00239	0.000376727				0.00239	0.000230951
			0.00135	0.01534				0.00135	0.01256				0.00153	0.0014				0.00271	0.00569				0.00239	0.000377149				0.00239	0.000231206
			0.00135	0.01536				0.00135	0.01257				0.00153	0.00141				0.00271	0.0057				0.00239	0.00037757				0.00239	0.000231461
			--	--				--	--				0.00154	0.00141				0.00271	0.0057				0.0024	0.000377991				0.0024	0.000231716
			--	--				--	--				0.00154	0.00141				0.00271	0.00571				0.0024	0.000378413				0.0024	0.000231971
			--	--				--	--				0.00154	0.00141				0.00272	0.00572				0.0024	0.000378834				0.0024	0.000232226
			--	--				--	--				0.00154	0.00141				0.00272	0.00572				0.0024	0.000379255				0.0024	0.000232481
			--	--				--	--				0.00154	0.00141				0.00272	0.00573				0.00241	0.000379677				0.00241	0.000232736
			--	--				--	--				0.00155	0.00141				0.00273	0.00573				0.00241	0.000380098				0.00241	0.000232991
			--	--				--	--				0.00155	0.00142				0.00273	0.00574				0.00241	0.000380519				0.00241	0.000233246
			--	--				--	--				0.00155	0.00142				0.00273	0.00575				0.00241	0.00038094				0.00241	0.000233501
			--	--				--	--				0.00155	0.00142				0.00274	0.00575				0.00242	0.000381362				0.00242	0.000233756
			--	--				--	--				0.00155	0.00142				0.00274	0.00576				0.00242	0.000381783				0.00242	0.000234011
			--	--				--	--				0.00155	0.00142				0.00274	0.00577				0.00242	0.000382204				0.00242	0.000234266
			--	--				--	--				0.00156	0.00142				0.00274	0.00577				0.00242	0.000382626				0.00242	0.000234521
			--	--				--	--				0.00156	0.00143				0.00275	0.00578				0.00243	0.000383047				0.00243	0.000234776
			--	--				--	--				0.00156	0.00143				0.00275	0.00578				0.00243	0.000383468				0.00243	0.00023503
			--	--				--	--				0.00156	0.00143				0.00275	0.00579				0.00243	0.000383889				0.00243	0.000235285
			--	--				--	--				0.00156	0.00143				0.00276	0.0058				0.00244	0.000384311				0.00244	0.00023554
			--	--				--	--				0.00156	0.00143				0.00276	0.0058				0.00244	0.000384732				0.00244	0.000235795
			--	--				--	--				0.00157	0.00143				0.00276	0.00581				0.00244	0.000385153				0.00244	0.00023605
			--	--				--	--				0.00157	0.00143				0.00277	0.00582				0.00244	0.000385575				0.00244	0.000236305
			--	--				--	--				0.00157	0.00144				0.00277	0.00582				0.00245	0.000385996				0.00245	0.00023656
			--	--				--	--				0.00157	0.00144				0.00277	0.00583				0.00245	0.000386417				0.00245	0.000236815
			--	--				--	--				0.00157	0.00144				0.00277	0.00583				0.00245	0.000386838				0.00245	0.00023707
			--	--				--	--				0.00157	0.00144				0.00278	0.00584				0.00245	0.00038726				0.00245	0.000237325
			--	--				--	--				0.00158	0.00144				0.00278	0.00585				0.00246	0.000387681				0.00246	0.00023758
			--	--				--	--				0.00158	0.00144				0.00278	0.00585				0.00246	0.000388102				0.00246	0.000237835
			--	--				--	--				0.00158	0.00145				0.00279	0.00586				0.00246	0.000388524				0.00246	0.00023809
			--	--				--	--				0.00158	0.00145				0.00279	0.00587				0.00246	0.000388945				0.00246	0.000238345
			--	--				--	--				0.00158	0.00145				0.00279	0.00587				0.00247	0.000389366				0.00247	0.0002386
			--	--				--	--				0.00158	0.00145				0.0028	0.00588				0.00247	0.000389788				0.00247	0.000238855
			--	--				--	--				0.00159	0.00145				0.0028	0.00588				0.00247	0.000390209				0.00247	0.000239109
			--	--				--	--				0.00159	0.00145				0.0028	0.00589				0.00247	0.00039063				0.00247	0.000239364
			--	--				--	--				0.00159	0.00145				0.0028	0.0059				0.00248	0.000391051				0.00248	0.000239619
			--	--				--	--				0.00159	0.00146				0.00281	0.0059				0.00248	0.000391473				0.00248	0.000239874
			--	--				--	--				0.00159	0.00146				0.00281	0.00591				0.00248	0.000391894				0.00248	0.000240129
			--	--				--	--				0.00159	0.00146				0.00281	0.00592				0.00249	0.000392315				0.00249	0.000240384
			--	--				--	--				0.0016	0.00146				0.00282	0.00592				0.00249	0.000392737				0.00249	0.000240639
			--	--				--	--				0.0016	0.00146				0.00282	0.00593				0.00249	0.000393158				0.00249	0.000240894
			--	--				--	--				0.0016	0.00146				0.00282	0.00593				0.00249	0.000393579				0.00249	0.000241149
			--	--				--	--				0.0016	0.00147				0.00283	0.00594				0.0025	0.000394				0.0025	0.000241404
			--	--				--	--				0.0016	0.00147				0.00283	0.00595				0.0025	0.000394422				0.0025	0.000241659
			--	--				--	--				0.0016	0.00147				0.00283	0.00595				0.0025	0.000394843				0.0025	0.000241914
			--	--				--	--				0.00161	0.00147				0.00283	0.00596				0.0025	0.000395264				0.0025	0.000242169
			--	--				--	--				0.00161	0.00147				0.00284	0.00597				0.00251	0.000395686				0.00251	0.000242424
			--	--				--	--				0.00161	0.00147				0.00284	0.00597				0.00251	0.000396107				0.00251	0.000242679
			--	--				--	--				0.00161	0.00147				0.00284	0.00598				0.00251	0.000396528				0.00251	0.000242933
			--	--				--	--				0.00161	0.00148				0.00285	0.00598				0.00251	0.000396949				0.00251	0.000243188
			--	--				--	--				0.00161	0.00148				0.00285	0.00599				0.00252	0.000397371				0.00252	0.000243443
			--	--				--	--				0.00162	0.00148				0.00285	0.006				0.00252	0.000397792				0.00252	0.000243698
			--	--				--	--				0.00162	0.00148				0.00286	0.006				0.00252	0.000398213				0.00252	0.000243953
			--	--				--	--				0.00162	0.00148				0.00286	0.00601				0.00253	0.000398635				0.00253	0.000244208
			--	--				--	--				0.00162	0.00148				0.00286	0.00602				0.00253	0.000399056				0.00253	0.000244463
			--	--				--	--				0.00162	0.00149				0.00286	0.00602				0.00253	0.000399477				0.00253	0.000244718
			--	--				--	--				0.00163	0.00149				0.00287	0.00603				0.00253	0.000399899				0.00253	0.000244973
			--	--				--	--				0.00163	0.00149				0.00287	0.00603				0.00254	0.00040032				0.00254	0.000245228
			--	--				--	--				0.00163	0.00149				0.00287	0.00604				0.00254	0.000400741				0.00254	0.000245483
			--	--				--	--				0.00163	0.00149				0.00288	0.00605				0.00254	0.000401162				0.00254	0.000245738
			--	--				--	--				0.00163	0.00149				0.00288	0.00605				0.00254	0.000401584				0.00254	0.000245993
			--	--				--	--				0.00163	0.00149				0.00288	0.00606				0.00255	0.000402005				0.00255	0.000246248
			--	--				--	--				0.00164	0.0015				0.00289	0.00607				0.00255	0.000402426				0.00255	0.000246503
			--	--				--	--				0.00164	0.0015				0.00289	0.00607				0.00255	0.000402848				0.00255	0.000246758
			--	--				--	--				0.00164	0.0015				0.00289	0.00608				0.00255	0.000403269				0.00255	0.000247012
			--	--				--	--				0.00164	0.0015				0.00289	0.00608				0.00256	0.00040369				0.00256	0.000247267
			--	--				--	--				0.00164	0.0015				0.0029	0.00609				0.00256	0.000404111				0.00256	0.000247522
			--	--				--	--				0.00164	0.0015				0.0029	0.0061				0.00256	0.000404533				0.00256	0.000247777
			--	--				--	--				0.00165	0.00151				0.0029	0.0061				0.00257	0.000404954				0.00257	0.000248032
			--	--				--	--				0.00165	0.00151				0.00291	0.00611				0.00257	0.000405375				0.00257	0.000248287
			--	--				--	--				0.00165	0.00151				0.00291	0.00611				0.00257	0.000405797				0.00257	0.000248542
			--	--				--	--				0.00165	0.00151				0.00291	0.00612				0.00257	0.000406218				0.00257	0.000248797
			--	--				--	--				0.00165	0.00151				0.00292	0.00613				0.00258	0.000406639				0.00258	0.000249052
			--	--				--	--				0.00165	0.00151				0.00292	0.00613				0.00258	0.00040706				0.00258	0.000249307
			--	--				--	--				0.00166	0.00152				0.00292	0.00614				0.00258	0.000407482				0.00258	0.000249562
			--	--				--	--				0.00166	0.00152				0.00292	0.00615				0.00258	0.000407903				0.00258	0.000249817
			--	--				--	--				0.00166	0.00152				0.00293	0.00615				0.00259	0.000408324				0.00259	0.000250072
			--	--				--	--				0.00166	0.00152				0.00293	0.00616				0.00259	0.000408746				0.00259	0.000250327
			--	--				--	--				0.00166	0.00152				0.00293	0.00616				0.00259	0.000409167				0.00259	0.000250582
			--	--				--	--				0.00166	0.00152				0.00294	0.00617				0.00259	0.000409588				0.00259	0.000250837
			--	--				--	--				0.00167	0.00152				0.00294	0.00618				0.0026	0.00041001				0.0026	0.000251091
			--	--				--	--				0.00167	0.00153				0.00294	0.00618				0.0026	0.000410431				0.0026	0.000251346
			--	--				--	--				0.00167	0.00153				0.00295	0.00619				0.0026	0.000410852				0.0026	0.000251601
			--	--				--	--				0.00167	0.00153				0.00295	0.0062				0.0026	0.000411273				0.0026	0.000251856
			--	--				--	--				0.00167	0.00153				0.00295	0.0062				0.00261	0.000411695				0.00261	0.000252111
			--	--				--	--				0.00167	0.00153				0.00295	0.00621				0.00261	0.000412116				0.00261	0.000252366
			--	--				--	--				0.00168	0.00153				0.00296	0.00621				0.00261	0.000412537				0.00261	0.000252621
			--	--				--	--				0.00168	0.00154				0.00296	0.00622				0.00262	0.000412959				0.00262	0.000252876
			--	--				--	--				0.00168	0.00154				0.00296	0.00623				0.00262	0.00041338				0.00262	0.000253131
			--	--				--	--				0.00168	0.00154				0.00297	0.00623				0.00262	0.000413801				0.00262	0.000253386
			--	--				--	--				0.00168	0.00154				0.00297	0.00624				0.00262	0.000414222				0.00262	0.000253641
			--	--				--	--				0.00168	0.00154				0.00297	0.00625				0.00263	0.000414644				0.00263	0.000253896
			--	--				--	--				0.00169	0.00154				0.00298	0.00625				0.00263	0.000415065				0.00263	0.000254151
			--	--				--	--				0.00169	0.00154				0.00298	0.00626				0.00263	0.000415486				0.00263	0.000254406
			--	--				--	--				0.00169	0.00155				0.00298	0.00626				0.00263	0.000415908				0.00263	0.000254661
			--	--				--	--				0.00169	0.00155				0.00298	0.00627				0.00264	0.000416329				0.00264	0.000254915
			--	--				--	--				0.00169	0.00155				0.00299	0.00628				0.00264	0.00041675				0.00264	0.00025517
			--	--				--	--				0.00169	0.00155				0.00299	0.00628				0.00264	0.000417171				0.00264	0.000255425
			--	--				--	--				0.0017	0.00155				0.00299	0.00629				0.00264	0.000417593				0.00264	0.00025568
			--	--				--	--				0.0017	0.00155				0.003	0.0063				0.00265	0.000418014				0.00265	0.000255935
			--	--				--	--				0.0017	0.00156				0.003	0.0063				0.00265	0.000418435				0.00265	0.00025619

## Sheet: Fig 3c
Fig 3c
Under X-ray irradiation					Under NIR irradiation					After irradiation with 20 Gy					After irradiation with 100 Gy
Nanozyme (mg)	AU (U)	Y-Error	Fitted line		Nanozyme (mg)	AU (U)	Y-Error	Fitted line		Nanozyme (mg)	AU (U)	Y-Error	Fitted line		Nanozyme (mg)	AU (U)	Y-Error	Fitted line
			Nanozyme (mg)	AU (U)				Nanozyme (mg)	AU (U)				Nanozyme (mg)	AU (U)				Nanozyme (mg)	AU (U)
0.00126	0.01997	0.000538612	0	0.000136733	0.00126	0.02452	0.000275458	0	0.00022253	0.00126	0.01519	0.000417257	0	0.000293747	0.00126	0.01388	0.000225721	0	0.00018071
0.00108	0.01722	0.000118236	1.35135e-06	0.000158097	0.00108	0.02181	0.000463823	1.35135e-05	0.000496071	0.00108	0.01307	0.000291392	1.35135e-06	0.000309651	0.00108	0.01189	0.000135001	1.35135e-06	0.000195297
0.0009	0.01444	6.55485e-05	2.7027e-06	0.000179461	0.0009	0.01832	0.000370899	2.7027e-05	0.000769612	0.0009	0.01086	0.000207285	2.7027e-06	0.000325555	0.0009	0.00973	6.73768e-05	2.7027e-06	0.000209885
0.00081	0.01297	5.28092e-05	4.05405e-06	0.000200825	0.00081	0.01691	0.000324264	4.05405e-05	0.00104	0.00081	0.00978	0.000386594	4.05405e-06	0.000341459	0.00081	0.0087	0.000313322	4.05405e-06	0.000224472
0.00072	0.01155	8.55269e-05	5.40541e-06	0.000222189	0.00072	0.01585	0.000174361	5.40541e-05	0.00132	0.00072	0.00892	0.000226227	5.40541e-06	0.000357363	0.00072	0.00801	0.000183706	5.40541e-06	0.00023906
0.00063	0.01013	7.37421e-05	6.75676e-06	0.000243554	0.00063	0.01378	0.000367161	6.75676e-05	0.00159	0.00063	0.00757	7.45852e-05	6.75676e-06	0.000373267	0.00063	0.00721	9.44244e-05	6.75676e-06	0.000253647
0.00054	0.00876	8.63893e-05	8.10811e-06	0.000264918	0.00054	0.01173	0.000538175	8.10811e-05	0.00186	0.00054	0.00661	5.47721e-05	8.10811e-06	0.000389171	0.00054	0.00589	0.000136034	8.10811e-06	0.000268235
0.00045	0.00721	0.000109779	9.45946e-06	0.000286282	0.00045	0.00879	0.000190338	9.45946e-05	0.00214	0.00045	0.00539	0.000198826	9.45946e-06	0.000405075	0.00045	0.00511	6.32454e-05	9.45946e-06	0.000282822
0.00036	0.00571	0.000454632	1.08108e-05	0.000307646	0.00036	0.00731	0.000182785	0.000108108	0.00241	0.00036	0.00439	0.000191332	1.08108e-05	0.000420979	0.00036	0.00406	0.000233443	1.08108e-05	0.00029741
0.00027	0.00428	2.19201e-05	1.21622e-05	0.00032901	0.00027	0.00526	0.000291414	0.000121622	0.00268	0.00027	0.00348	0.000141333	1.21622e-05	0.000436883	0.00027	0.00303	0.000309757	1.21622e-05	0.000311997
0.00018	0.00303	9.06607e-05	1.35135e-05	0.000350374	0.00018	0.00408	0.000204585	0.000135135	0.00296	0.00018	0.00259	7.59694e-05	1.35135e-05	0.000452787	0.00018	0.00227	0.000142478	1.35135e-05	0.000326585
9e-05	0.00162	6.77399e-05	1.48649e-05	0.000371738	9e-05	0.00177	0.000206214	0.000148649	0.00323	9e-05	0.00147	3.14748e-05	1.48649e-05	0.000468691	9e-05	0.00107	8.33585e-05	1.48649e-05	0.000341173
			1.62162e-05	0.000393103				0.000162162	0.00351				1.62162e-05	0.000484595				1.62162e-05	0.00035576
			1.75676e-05	0.000414467				0.000175676	0.00378				1.75676e-05	0.000500499				1.75676e-05	0.000370348
			1.89189e-05	0.000435831				0.000189189	0.00405				1.89189e-05	0.000516403				1.89189e-05	0.000384935
			2.02703e-05	0.000457195				0.000202703	0.00433				2.02703e-05	0.000532308				2.02703e-05	0.000399523
			2.16216e-05	0.000478559				0.000216216	0.0046				2.16216e-05	0.000548212				2.16216e-05	0.00041411
			2.2973e-05	0.000499923				0.00022973	0.00487				2.2973e-05	0.000564116				2.2973e-05	0.000428698
			2.43243e-05	0.000521287				0.000243243	0.00515				2.43243e-05	0.00058002				2.43243e-05	0.000443285
			2.56757e-05	0.000542651				0.000256757	0.00542				2.56757e-05	0.000595924				2.56757e-05	0.000457873
			2.7027e-05	0.000564016				0.00027027	0.00569				2.7027e-05	0.000611828				2.7027e-05	0.00047246
			2.83784e-05	0.00058538				0.000283784	0.00597				2.83784e-05	0.000627732				2.83784e-05	0.000487048
			2.97297e-05	0.000606744				0.000297297	0.00624				2.97297e-05	0.000643636				2.97297e-05	0.000501636
			3.10811e-05	0.000628108				0.000310811	0.00651				3.10811e-05	0.00065954				3.10811e-05	0.000516223
			3.24324e-05	0.000649472				0.000324324	0.00679				3.24324e-05	0.000675444				3.24324e-05	0.000530811
			3.37838e-05	0.000670836				0.000337838	0.00706				3.37838e-05	0.000691348				3.37838e-05	0.000545398
			3.51351e-05	0.0006922				0.000351351	0.00733				3.51351e-05	0.000707252				3.51351e-05	0.000559986
			3.64865e-05	0.000713565				0.000364865	0.00761				3.64865e-05	0.000723156				3.64865e-05	0.000574573
			3.78378e-05	0.000734929				0.000378378	0.00788				3.78378e-05	0.00073906				3.78378e-05	0.000589161
			3.91892e-05	0.000756293				0.000391892	0.00816				3.91892e-05	0.000754964				3.91892e-05	0.000603748
			4.05405e-05	0.000777657				0.000405405	0.00843				4.05405e-05	0.000770869				4.05405e-05	0.000618336
			4.18919e-05	0.000799021				0.000418919	0.0087				4.18919e-05	0.000786773				4.18919e-05	0.000632923
			4.32432e-05	0.000820385				0.000432432	0.00898				4.32432e-05	0.000802677				4.32432e-05	0.000647511
			4.45946e-05	0.000841749				0.000445946	0.00925				4.45946e-05	0.000818581				4.45946e-05	0.000662099
			4.59459e-05	0.000863114				0.000459459	0.00952				4.59459e-05	0.000834485				4.59459e-05	0.000676686
			4.72973e-05	0.000884478				0.000472973	0.0098				4.72973e-05	0.000850389				4.72973e-05	0.000691274
			4.86486e-05	0.000905842				0.000486486	0.01007				4.86486e-05	0.000866293				4.86486e-05	0.000705861
			5e-05	0.000927206				0.0005	0.01034				5e-05	0.000882197				5e-05	0.000720449
			5.13514e-05	0.00094857				0.000513514	0.01062				5.13514e-05	0.000898101				5.13514e-05	0.000735036
			5.27027e-05	0.000969934				0.000527027	0.01089				5.27027e-05	0.000914005				5.27027e-05	0.000749624
			5.40541e-05	0.000991298				0.000540541	0.01116				5.40541e-05	0.000929909				5.40541e-05	0.000764211
			5.54054e-05	0.00101				0.000554054	0.01144				5.54054e-05	0.000945813				5.54054e-05	0.000778799
			5.67568e-05	0.00103				0.000567568	0.01171				5.67568e-05	0.000961717				5.67568e-05	0.000793386
			5.81081e-05	0.00106				0.000581081	0.01198				5.81081e-05	0.000977621				5.81081e-05	0.000807974
			5.94595e-05	0.00108				0.000594595	0.01226				5.94595e-05	0.000993525				5.94595e-05	0.000822562
			6.08108e-05	0.0011				0.000608108	0.01253				6.08108e-05	0.00101				6.08108e-05	0.000837149
			6.21622e-05	0.00112				0.000621622	0.01281				6.21622e-05	0.00103				6.21622e-05	0.000851737
			6.35135e-05	0.00114				0.000635135	0.01308				6.35135e-05	0.00104				6.35135e-05	0.000866324
			6.48649e-05	0.00116				0.000648649	0.01335				6.48649e-05	0.00106				6.48649e-05	0.000880912
			6.62162e-05	0.00118				0.000662162	0.01363				6.62162e-05	0.00107				6.62162e-05	0.000895499
			6.75676e-05	0.0012				0.000675676	0.0139				6.75676e-05	0.00109				6.75676e-05	0.000910087
			6.89189e-05	0.00123				0.000689189	0.01417				6.89189e-05	0.0011				6.89189e-05	0.000924674
			7.02703e-05	0.00125				0.000702703	0.01445				7.02703e-05	0.00112				7.02703e-05	0.000939262
			7.16216e-05	0.00127				0.000716216	0.01472				7.16216e-05	0.00114				7.16216e-05	0.000953849
			7.2973e-05	0.00129				0.00072973	0.01499				7.2973e-05	0.00115				7.2973e-05	0.000968437
			7.43243e-05	0.00131				0.000743243	0.01527				7.43243e-05	0.00117				7.43243e-05	0.000983024
			7.56757e-05	0.00133				0.000756757	0.01554				7.56757e-05	0.00118				7.56757e-05	0.000997612
			7.7027e-05	0.00135				0.00077027	0.01581				7.7027e-05	0.0012				7.7027e-05	0.00101
			7.83784e-05	0.00138				0.000783784	0.01609				7.83784e-05	0.00122				7.83784e-05	0.00103
			7.97297e-05	0.0014				0.000797297	0.01636				7.97297e-05	0.00123				7.97297e-05	0.00104
			8.10811e-05	0.00142				0.000810811	0.01663				8.10811e-05	0.00125				8.10811e-05	0.00106
			8.24324e-05	0.00144				0.000824324	0.01691				8.24324e-05	0.00126				8.24324e-05	0.00107
			8.37838e-05	0.00146				0.000837838	0.01718				8.37838e-05	0.00128				8.37838e-05	0.00109
			8.51351e-05	0.00148				0.000851351	0.01746				8.51351e-05	0.0013				8.51351e-05	0.0011
			8.64865e-05	0.0015				0.000864865	0.01773				8.64865e-05	0.00131				8.64865e-05	0.00111
			8.78378e-05	0.00153				0.000878378	0.018				8.78378e-05	0.00133				8.78378e-05	0.00113
			8.91892e-05	0.00155				0.000891892	0.01828				8.91892e-05	0.00134				8.91892e-05	0.00114
			9.05405e-05	0.00157				0.000905405	0.01855				9.05405e-05	0.00136				9.05405e-05	0.00116
			9.18919e-05	0.00159				0.000918919	0.01882				9.18919e-05	0.00138				9.18919e-05	0.00117
			9.32432e-05	0.00161				0.000932432	0.0191				9.32432e-05	0.00139				9.32432e-05	0.00119
			9.45946e-05	0.00163				0.000945946	0.01937				9.45946e-05	0.00141				9.45946e-05	0.0012
			9.59459e-05	0.00165				0.000959459	0.01964				9.59459e-05	0.00142				9.59459e-05	0.00122
			9.72973e-05	0.00167				0.000972973	0.01992				9.72973e-05	0.00144				9.72973e-05	0.00123
			9.86486e-05	0.0017				0.000986486	0.02019				9.86486e-05	0.00145				9.86486e-05	0.00125
			0.0001	0.00172				0.001	0.02046				0.0001	0.00147				0.0001	0.00126
			0.000101351	0.00174				0.00101	0.02074				0.000101351	0.00149				0.000101351	0.00127
			0.000102703	0.00176				0.00103	0.02101				0.000102703	0.0015				0.000102703	0.00129
			0.000104054	0.00178				0.00104	0.02129				0.000104054	0.00152				0.000104054	0.0013
			0.000105405	0.0018				0.00105	0.02156				0.000105405	0.00153				0.000105405	0.00132
			0.000106757	0.00182				0.00107	0.02183				0.000106757	0.00155				0.000106757	0.00133
			0.000108108	0.00185				0.00108	0.02211				0.000108108	0.00157				0.000108108	0.00135
			0.000109459	0.00187				0.00109	0.02238				0.000109459	0.00158				0.000109459	0.00136
			0.000110811	0.00189				0.00111	0.02265				0.000110811	0.0016				0.000110811	0.00138
			0.000112162	0.00191				0.00112	0.02293				0.000112162	0.00161				0.000112162	0.00139
			0.000113514	0.00193				0.00114	0.0232				0.000113514	0.00163				0.000113514	0.00141
			0.000114865	0.00195				0.00115	0.02347				0.000114865	0.00165				0.000114865	0.00142
			0.000116216	0.00197				0.00116	0.02375				0.000116216	0.00166				0.000116216	0.00144
			0.000117568	0.002				0.00118	0.02402				0.000117568	0.00168				0.000117568	0.00145
			0.000118919	0.00202				0.00119	0.02429				0.000118919	0.00169				0.000118919	0.00146
			0.00012027	0.00204				0.0012	0.02457				0.00012027	0.00171				0.00012027	0.00148
			0.000121622	0.00206				0.00122	0.02484				0.000121622	0.00173				0.000121622	0.00149
			0.000122973	0.00208				0.00123	0.02511				0.000122973	0.00174				0.000122973	0.00151
			0.000124324	0.0021				0.00124	0.02539				0.000124324	0.00176				0.000124324	0.00152
			0.000125676	0.00212				0.00126	0.02566				0.000125676	0.00177				0.000125676	0.00154
			0.000127027	0.00214				0.00127	0.02594				0.000127027	0.00179				0.000127027	0.00155
			0.000128378	0.00217				0.00128	0.02621				0.000128378	0.0018				0.000128378	0.00157
			0.00012973	0.00219				0.0013	0.02648				0.00012973	0.00182				0.00012973	0.00158
			0.000131081	0.00221				0.00131	0.02676				0.000131081	0.00184				0.000131081	0.0016
			0.000132432	0.00223				0.00132	0.02703				0.000132432	0.00185				0.000132432	0.00161
			0.000133784	0.00225				0.00134	0.0273				0.000133784	0.00187				0.000133784	0.00162
			0.000135135	0.00227				0.00135	0.02758				0.000135135	0.00188				0.000135135	0.00164
			0.000136486	0.00229									0.000136486	0.0019				0.000136486	0.00165
			0.000137838	0.00232									0.000137838	0.00192				0.000137838	0.00167
			0.000139189	0.00234									0.000139189	0.00193				0.000139189	0.00168
			0.000140541	0.00236									0.000140541	0.00195				0.000140541	0.0017
			0.000141892	0.00238									0.000141892	0.00196				0.000141892	0.00171
			0.000143243	0.0024									0.000143243	0.00198				0.000143243	0.00173
			0.000144595	0.00242									0.000144595	0.002				0.000144595	0.00174
			0.000145946	0.00244									0.000145946	0.00201				0.000145946	0.00176
			0.000147297	0.00247									0.000147297	0.00203				0.000147297	0.00177
			0.000148649	0.00249									0.000148649	0.00204				0.000148649	0.00179
			0.00015	0.00251									0.00015	0.00206				0.00015	0.0018
			0.000151351	0.00253									0.000151351	0.00208				0.000151351	0.00181
			0.000152703	0.00255									0.000152703	0.00209				0.000152703	0.00183
			0.000154054	0.00257									0.000154054	0.00211				0.000154054	0.00184
			0.000155405	0.00259									0.000155405	0.00212				0.000155405	0.00186
			0.000156757	0.00261									0.000156757	0.00214				0.000156757	0.00187
			0.000158108	0.00264									0.000158108	0.00215				0.000158108	0.00189
			0.000159459	0.00266									0.000159459	0.00217				0.000159459	0.0019
			0.000160811	0.00268									0.000160811	0.00219				0.000160811	0.00192
			0.000162162	0.0027									0.000162162	0.0022				0.000162162	0.00193
			0.000163514	0.00272									0.000163514	0.00222				0.000163514	0.00195
			0.000164865	0.00274									0.000164865	0.00223				0.000164865	0.00196
			0.000166216	0.00276									0.000166216	0.00225				0.000166216	0.00197
			0.000167568	0.00279									0.000167568	0.00227				0.000167568	0.00199
			0.000168919	0.00281									0.000168919	0.00228				0.000168919	0.002
			0.00017027	0.00283									0.00017027	0.0023				0.00017027	0.00202
			0.000171622	0.00285									0.000171622	0.00231				0.000171622	0.00203
			0.000172973	0.00287									0.000172973	0.00233				0.000172973	0.00205
			0.000174324	0.00289									0.000174324	0.00235				0.000174324	0.00206
			0.000175676	0.00291									0.000175676	0.00236				0.000175676	0.00208
			0.000177027	0.00294									0.000177027	0.00238				0.000177027	0.00209
			0.000178378	0.00296									0.000178378	0.00239				0.000178378	0.00211
			0.00017973	0.00298									0.00017973	0.00241				0.00017973	0.00212
			0.000181081	0.003									0.000181081	0.00242				0.000181081	0.00214
			0.000182432	0.00302									0.000182432	0.00244				0.000182432	0.00215
			0.000183784	0.00304									0.000183784	0.00246				0.000183784	0.00216
			0.000185135	0.00306									0.000185135	0.00247				0.000185135	0.00218
			0.000186486	0.00308									0.000186486	0.00249				0.000186486	0.00219
			0.000187838	0.00311									0.000187838	0.0025				0.000187838	0.00221
			0.000189189	0.00313									0.000189189	0.00252				0.000189189	0.00222
			0.000190541	0.00315									0.000190541	0.00254				0.000190541	0.00224
			0.000191892	0.00317									0.000191892	0.00255				0.000191892	0.00225
			0.000193243	0.00319									0.000193243	0.00257				0.000193243	0.00227
			0.000194595	0.00321									0.000194595	0.00258				0.000194595	0.00228
			0.000195946	0.00323									0.000195946	0.0026				0.000195946	0.0023
			0.000197297	0.00326									0.000197297	0.00262				0.000197297	0.00231
			0.000198649	0.00328									0.000198649	0.00263				0.000198649	0.00233
			0.0002	0.0033									0.0002	0.00265				0.0002	0.00234
			0.000201351	0.00332									0.000201351	0.00266				0.000201351	0.00235
			0.000202703	0.00334									0.000202703	0.00268				0.000202703	0.00237
			0.000204054	0.00336									0.000204054	0.0027				0.000204054	0.00238
			0.000205405	0.00338									0.000205405	0.00271				0.000205405	0.0024
			0.000206757	0.00341									0.000206757	0.00273				0.000206757	0.00241
			0.000208108	0.00343									0.000208108	0.00274				0.000208108	0.00243
			0.000209459	0.00345									0.000209459	0.00276				0.000209459	0.00244
			0.000210811	0.00347									0.000210811	0.00277				0.000210811	0.00246
			0.000212162	0.00349									0.000212162	0.00279				0.000212162	0.00247
			0.000213514	0.00351									0.000213514	0.00281				0.000213514	0.00249
			0.000214865	0.00353									0.000214865	0.00282				0.000214865	0.0025
			0.000216216	0.00355									0.000216216	0.00284				0.000216216	0.00251
			0.000217568	0.00358									0.000217568	0.00285				0.000217568	0.00253
			0.000218919	0.0036									0.000218919	0.00287				0.000218919	0.00254
			0.00022027	0.00362									0.00022027	0.00289				0.00022027	0.00256
			0.000221622	0.00364									0.000221622	0.0029				0.000221622	0.00257
			0.000222973	0.00366									0.000222973	0.00292				0.000222973	0.00259
			0.000224324	0.00368									0.000224324	0.00293				0.000224324	0.0026
			0.000225676	0.0037									0.000225676	0.00295				0.000225676	0.00262
			0.000227027	0.00373									0.000227027	0.00297				0.000227027	0.00263
			0.000228378	0.00375									0.000228378	0.00298				0.000228378	0.00265
			0.00022973	0.00377									0.00022973	0.003				0.00022973	0.00266
			0.000231081	0.00379									0.000231081	0.00301				0.000231081	0.00268
			0.000232432	0.00381									0.000232432	0.00303				0.000232432	0.00269
			0.000233784	0.00383									0.000233784	0.00305				0.000233784	0.0027
			0.000235135	0.00385									0.000235135	0.00306				0.000235135	0.00272
			0.000236486	0.00388									0.000236486	0.00308				0.000236486	0.00273
			0.000237838	0.0039									0.000237838	0.00309				0.000237838	0.00275
			0.000239189	0.00392									0.000239189	0.00311				0.000239189	0.00276
			0.000240541	0.00394									0.000240541	0.00312				0.000240541	0.00278
			0.000241892	0.00396									0.000241892	0.00314				0.000241892	0.00279
			0.000243243	0.00398									0.000243243	0.00316				0.000243243	0.00281
			0.000244595	0.004									0.000244595	0.00317				0.000244595	0.00282
			0.000245946	0.00403									0.000245946	0.00319				0.000245946	0.00284
			0.000247297	0.00405									0.000247297	0.0032				0.000247297	0.00285
			0.000248649	0.00407									0.000248649	0.00322				0.000248649	0.00286
			0.00025	0.00409									0.00025	0.00324				0.00025	0.00288
			0.000251351	0.00411									0.000251351	0.00325				0.000251351	0.00289
			0.000252703	0.00413									0.000252703	0.00327				0.000252703	0.00291
			0.000254054	0.00415									0.000254054	0.00328				0.000254054	0.00292
			0.000255405	0.00417									0.000255405	0.0033				0.000255405	0.00294
			0.000256757	0.0042									0.000256757	0.00332				0.000256757	0.00295
			0.000258108	0.00422									0.000258108	0.00333				0.000258108	0.00297
			0.000259459	0.00424									0.000259459	0.00335				0.000259459	0.00298
			0.000260811	0.00426									0.000260811	0.00336				0.000260811	0.003
			0.000262162	0.00428									0.000262162	0.00338				0.000262162	0.00301
			0.000263514	0.0043									0.000263514	0.0034				0.000263514	0.00303
			0.000264865	0.00432									0.000264865	0.00341				0.000264865	0.00304
			0.000266216	0.00435									0.000266216	0.00343				0.000266216	0.00305
			0.000267568	0.00437									0.000267568	0.00344				0.000267568	0.00307
			0.000268919	0.00439									0.000268919	0.00346				0.000268919	0.00308
			0.00027027	0.00441									0.00027027	0.00347				0.00027027	0.0031
			0.000271622	0.00443									0.000271622	0.00349				0.000271622	0.00311
			0.000272973	0.00445									0.000272973	0.00351				0.000272973	0.00313
			0.000274324	0.00447									0.000274324	0.00352				0.000274324	0.00314
			0.000275676	0.0045									0.000275676	0.00354				0.000275676	0.00316
			0.000277027	0.00452									0.000277027	0.00355				0.000277027	0.00317
			0.000278378	0.00454									0.000278378	0.00357				0.000278378	0.00319
			0.00027973	0.00456									0.00027973	0.00359				0.00027973	0.0032
			0.000281081	0.00458									0.000281081	0.0036				0.000281081	0.00321
			0.000282432	0.0046									0.000282432	0.00362				0.000282432	0.00323
			0.000283784	0.00462									0.000283784	0.00363				0.000283784	0.00324
			0.000285135	0.00464									0.000285135	0.00365				0.000285135	0.00326
			0.000286486	0.00467									0.000286486	0.00367				0.000286486	0.00327
			0.000287838	0.00469									0.000287838	0.00368				0.000287838	0.00329
			0.000289189	0.00471									0.000289189	0.0037				0.000289189	0.0033
			0.000290541	0.00473									0.000290541	0.00371				0.000290541	0.00332
			0.000291892	0.00475									0.000291892	0.00373				0.000291892	0.00333
			0.000293243	0.00477									0.000293243	0.00374				0.000293243	0.00335
			0.000294595	0.00479									0.000294595	0.00376				0.000294595	0.00336
			0.000295946	0.00482									0.000295946	0.00378				0.000295946	0.00338
			0.000297297	0.00484									0.000297297	0.00379				0.000297297	0.00339
			0.000298649	0.00486									0.000298649	0.00381				0.000298649	0.0034
			0.0003	0.00488									0.0003	0.00382				0.0003	0.00342
			0.000301351	0.0049									0.000301351	0.00384				0.000301351	0.00343
			0.000302703	0.00492									0.000302703	0.00386				0.000302703	0.00345
			0.000304054	0.00494									0.000304054	0.00387				0.000304054	0.00346
			0.000305405	0.00497									0.000305405	0.00389				0.000305405	0.00348
			0.000306757	0.00499									0.000306757	0.0039				0.000306757	0.00349
			0.000308108	0.00501									0.000308108	0.00392				0.000308108	0.00351
			0.000309459	0.00503									0.000309459	0.00394				0.000309459	0.00352
			0.000310811	0.00505									0.000310811	0.00395				0.000310811	0.00354
			0.000312162	0.00507									0.000312162	0.00397				0.000312162	0.00355
			0.000313514	0.00509									0.000313514	0.00398				0.000313514	0.00357
			0.000314865	0.00511									0.000314865	0.004				0.000314865	0.00358
			0.000316216	0.00514									0.000316216	0.00402				0.000316216	0.00359
			0.000317568	0.00516									0.000317568	0.00403				0.000317568	0.00361
			0.000318919	0.00518									0.000318919	0.00405				0.000318919	0.00362
			0.00032027	0.0052									0.00032027	0.00406				0.00032027	0.00364
			0.000321622	0.00522									0.000321622	0.00408				0.000321622	0.00365
			0.000322973	0.00524									0.000322973	0.00409				0.000322973	0.00367
			0.000324324	0.00526									0.000324324	0.00411				0.000324324	0.00368
			0.000325676	0.00529									0.000325676	0.00413				0.000325676	0.0037
			0.000327027	0.00531									0.000327027	0.00414				0.000327027	0.00371
			0.000328378	0.00533									0.000328378	0.00416				0.000328378	0.00373
			0.00032973	0.00535									0.00032973	0.00417				0.00032973	0.00374
[truncated: 755 more rows]

## Sheet: Fig 3d
Fig 3d
[truncated: 23 more rows]

[truncated: 67 more sheets: Fig 4, Fig 5a, Fig 5b, Fig 5c, Fig 5d, Fig 5e, Fig 5h, Fig 5i, Fig 5j, Fig 5k, Fig 5l, Fig 5m, Suppl_Fig 1, Suppl_Fig 3, Suppl_Fig 5a, Suppl_Fig 5b, Suppl_Fig 5c, Suppl_Fig 6a, Suppl_Fig 6b, Suppl_Fig 6c …]
